# Supplementary material for: Application of tabu search-based Bayesian networks in exploring related factors of liver cirrhosis complicated with hepatic encephalopathy and disease identification
Source: Sci Rep. 2019 Apr 18;9:6251. doi: 10.1038/s41598-019-42791-w (PMC6472503; doi:10.1038/s41598-019-42791-w)
Supplement: Supplementary file 2 — Dataset [file 41598_2019_42791_MOESM2_ESM.csv]

id	Age	gender	Spontaneous peritonitis	Hepatorenal syndrome	poor spiri	Liver disease face	spider nevus	jaundice	liver palm	Abdominal wall varices	serum albumin	total bilirubin	prothrombin time	Upper gastrointestinal bleeding	infection	Drinking	Smoking	electrolyte disorder	hypertension	diabete	Splenomegaly	hepatomegaly	ascites	HE
1	3	2	1	1	1	1	1	2	1	1	3	3	3	1	2	1	2	1	1	1	2	1	2	1
2	2	2	1	1	1	1	1	1	1	1	2	1	2	1	2	1	2	1	2	2	2	1	2	1
3	1	2	1	1	1	1	1	1	1	1	3	2	2	2	1	1	2	1	1	1	2	1	1	1
4	2	1	1	1	1	1	2	1	2	1	2	1	3	1	1	2	1	1	1	1	1	1	2	1
5	1	1	1	1	1	1	1	1	1	1	3	3	3	1	1	1	2	1	1	1	1	1	2	1
6	2	1	1	1	1	1	1	1	1	1	3	1	2	2	1	1	2	1	1	1	1	1	2	1
7	1	2	1	1	1	1	1	1	1	1	3	1	3	1	1	1	2	1	1	1	2	1	1	1
8	3	2	2	1	1	1	1	1	1	1	3	1	1	1	1	1	2	1	2	2	1	1	2	1
9	3	1	1	1	1	1	1	1	2	1	1	1	2	2	1	2	2	1	2	1	1	1	1	1
10	2	1	1	1	1	1	1	1	1	1	1	1	3	2	1	1	2	1	1	2	2	1	1	1
11	2	1	1	1	1	1	1	1	1	1	1	1	3	2	1	1	2	1	1	2	2	1	1	1
12	2	1	1	1	1	1	1	1	1	1	1	1	3	1	1	1	2	1	1	2	2	1	1	1
13	3	1	1	1	1	1	1	1	1	1	2	1	2	2	1	1	2	1	1	2	2	2	1	1
14	2	1	1	1	2	1	1	2	1	1	1	2	3	2	1	2	1	1	1	1	2	1	1	1
15	2	2	1	1	2	1	1	1	1	1	3	1	3	1	1	1	2	1	1	1	2	2	2	2
17	3	1	1	1	2	1	1	1	1	1	1	1	2	2	1	2	1	1	1	2	1	1	1	1
18	3	1	1	1	1	1	1	1	1	1	1	1	2	2	1	2	1	1	1	2	1	1	1	1
19	3	1	1	1	1	1	1	1	1	1	1	1	2	2	1	2	1	1	1	2	2	1	1	1
20	3	1	1	1	2	1	1	1	1	1	2	1	2	2	1	2	1	1	1	2	2	1	2	1
21	2	2	1	1	1	1	1	1	1	1	1	1	2	1	1	1	2	1	1	1	2	1	1	1
22	3	1	1	1	1	1	1	1	1	1	3	1	2	1	1	1	2	1	1	1	2	1	1	1
23	3	2	1	1	1	1	2	1	2	1	2	1	3	2	1	1	2	1	1	1	1	1	1	1
24	2	2	2	1	2	2	1	1	2	1	3	3	3	2	1	1	2	2	1	1	2	2	2	2
25	2	1	1	1	1	1	2	2	1	1	3	3	2	2	1	2	2	1	1	1	2	2	2	1
26	3	2	2	1	2	1	1	1	1	1	2	1	1	1	2	1	2	2	2	1	1	1	2	1
27	2	2	1	1	1	1	1	2	1	1	2	3	2	1	1	1	2	1	1	1	2	1	2	1
28	3	2	2	1	2	1	1	1	2	1	2	1	2	2	2	1	2	1	2	1	2	1	2	1
29	1	1	1	1	1	1	1	1	1	1	2	1	2	1	1	2	1	2	1	1	2	1	1	1
30	3	1	1	1	1	1	1	1	1	1	1	1	1	1	1	2	2	1	1	1	2	1	2	1
31	2	1	1	1	2	1	1	2	1	2	2	3	3	1	1	2	1	1	2	2	2	2	2	1
33	2	2	1	1	1	1	1	1	2	1	2	1	1	2	1	1	2	1	1	1	1	1	1	1
34	2	2	1	1	1	1	1	1	2	1	1	1	2	1	1	1	2	1	1	1	1	1	1	1
35	2	2	1	1	1	1	1	1	2	1	1	1	1	2	1	1	2	1	1	1	1	1	1	1
36	1	1	2	1	1	1	1	1	1	1	3	2	3	1	1	2	2	1	1	1	2	2	2	1
37	3	1	1	1	1	1	2	1	2	1	1	1	3	2	1	2	2	1	1	1	2	1	1	1
38	3	1	1	1	1	1	2	1	2	1	1	1	3	2	1	2	2	1	1	1	2	1	1	1
39	3	1	1	1	2	1	1	1	1	1	2	1	3	2	1	2	2	1	1	1	1	1	1	1
40	3	1	1	1	1	1	1	1	1	1	2	1	3	2	2	1	2	1	2	2	1	1	2	1
41	3	2	1	1	1	1	1	1	1	1	2	3	2	2	1	1	2	1	2	2	2	2	2	1
42	3	1	2	1	1	1	1	1	1	2	2	1	2	1	1	2	1	1	1	1	2	2	2	1
43	2	2	1	1	1	2	1	1	1	1	2	2	2	2	1	1	2	1	1	1	2	1	2	1
44	3	2	1	1	1	1	1	2	1	1	3	3	3	1	1	1	2	1	2	1	2	2	2	1
45	3	1	1	1	1	1	1	1	1	1	2	1	2	1	1	2	1	1	1	1	2	1	2	1
46	2	2	1	1	2	1	1	2	1	1	1	3	1	1	1	1	2	1	2	1	1	2	1	1
47	2	2	1	1	2	1	1	1	1	1	1	1	2	1	1	1	2	1	2	1	1	1	1	1
48	3	2	1	1	1	1	1	1	1	1	1	1	2	1	2	1	2	1	1	1	2	1	2	1
49	3	1	2	2	1	1	1	2	2	1	1	1	3	1	2	2	1	2	1	1	1	1	2	2
50	2	1	1	1	1	2	1	1	1	2	1	1	2	2	1	1	2	1	1	1	2	1	2	1
51	3	1	1	1	1	1	2	1	1	2	1	1	2	2	1	2	1	1	1	1	1	1	2	1
52	1	2	1	1	1	1	1	1	1	1	1	1	2	1	1	1	2	1	1	1	1	1	2	1
53	2	1	1	1	1	1	1	2	2	1	3	2	3	1	1	2	1	1	1	2	2	2	2	1
55	2	1	1	1	1	1	2	1	2	1	2	1	3	1	1	2	2	1	1	1	2	2	2	1
56	3	2	1	1	1	1	1	1	1	1	2	1	2	1	1	1	2	1	1	1	1	1	1	1
57	2	1	1	1	2	1	2	1	1	1	2	2	2	2	1	2	1	1	1	2	1	1	1	1
58	3	2	1	1	2	1	1	2	1	1	2	3	1	1	1	1	2	1	2	2	2	1	1	1
59	3	2	1	1	1	1	1	1	1	1	2	1	2	2	1	1	2	1	1	2	2	1	1	1
61	1	1	2	1	1	2	2	2	2	1	2	3	3	2	1	2	1	1	1	2	2	2	2	1
62	1	1	1	1	1	2	1	1	1	1	3	1	3	2	1	2	1	1	1	2	1	1	2	1
63	1	2	1	1	1	1	1	1	1	1	3	1	3	1	1	1	2	1	1	2	2	2	2	1
64	2	1	2	1	1	1	1	1	1	1	3	3	3	1	1	2	1	1	1	1	2	2	2	1
65	3	2	1	1	1	1	1	1	1	1	1	1	2	1	1	1	2	1	2	2	1	1	1	1
66	3	2	1	1	1	2	1	1	1	1	1	1	2	1	1	1	2	2	1	1	1	1	1	1
67	1	1	1	1	1	1	1	1	1	1	3	1	1	1	1	1	2	1	1	1	2	1	2	1
68	2	2	1	1	1	1	1	2	1	1	2	3	1	1	1	1	2	1	1	1	2	2	1	1
69	1	1	1	1	1	1	1	1	1	1	1	2	3	1	1	1	2	1	1	1	1	1	1	1
70	3	1	1	1	1	1	1	1	1	1	1	3	2	2	2	1	2	1	1	1	2	2	1	1
71	2	1	1	1	1	1	1	2	2	1	2	2	2	2	1	2	1	1	1	1	1	2	1	1
72	1	1	1	1	1	1	1	1	1	1	1	1	1	1	1	1	1	1	1	1	1	1	1	1
73	1	1	1	1	1	1	1	1	1	1	1	1	1	2	1	1	1	1	1	1	1	1	1	1
74	1	1	1	1	1	2	2	2	1	1	1	1	1	2	1	1	1	1	1	1	1	1	1	1
75	1	2	1	1	1	1	1	2	1	1	2	1	1	1	1	1	2	1	1	1	2	1	2	1
76	2	2	1	1	1	1	1	1	1	1	1	1	1	2	1	1	2	1	1	1	1	1	2	1
77	3	2	1	1	1	1	1	1	1	1	3	1	3	1	1	1	2	1	1	1	2	1	2	1
78	3	1	1	1	1	1	1	1	1	1	2	1	2	2	1	2	1	1	2	2	2	2	2	1
79	3	2	1	1	1	1	1	1	1	1	2	2	2	1	2	1	2	1	1	1	2	1	2	1
80	1	1	1	1	1	1	1	1	1	1	2	1	3	2	1	2	1	1	1	1	2	1	2	1
82	2	1	1	1	2	1	2	2	2	1	2	3	3	1	1	2	1	1	1	1	2	2	1	1
84	1	2	1	1	1	2	2	2	2	1	3	3	2	2	1	2	2	1	1	1	2	2	2	1
85	3	1	1	1	1	2	2	2	2	1	2	3	3	1	2	2	1	1	1	1	2	2	2	1
86	3	2	1	1	1	1	1	1	1	1	2	1	2	2	1	1	2	1	1	1	2	1	2	1
87	1	2	1	1	2	1	1	1	1	1	1	1	3	1	1	1	2	1	1	1	1	2	2	1
88	2	1	1	1	1	1	2	2	2	2	3	3	3	1	1	2	1	1	1	1	2	1	2	1
90	3	1	1	1	1	1	2	1	2	1	2	1	1	1	1	2	1	1	1	1	1	2	1	1
91	3	1	2	1	1	1	1	1	1	1	3	3	3	1	2	1	2	1	1	1	2	2	2	1
92	2	2	1	1	1	1	1	2	1	1	3	3	2	1	2	1	2	1	1	1	2	2	1	1
94	3	1	1	1	1	1	1	1	1	1	1	2	2	1	1	1	1	1	1	1	2	1	2	1
96	3	2	1	1	2	1	1	1	2	1	2	1	2	1	2	1	2	1	2	2	2	1	2	1
98	1	1	1	1	1	2	1	2	1	1	2	1	3	2	1	2	1	1	1	1	2	1	2	1
99	3	1	1	1	2	1	1	2	1	1	3	3	3	1	1	1	2	1	2	2	2	2	2	1
102	2	1	1	1	2	1	1	1	1	1	2	2	3	2	1	1	2	1	2	1	2	1	1	1
103	2	2	1	1	1	1	1	2	2	1	2	3	1	1	1	1	2	1	1	1	2	2	2	1
105	2	1	1	1	1	2	1	2	1	1	1	3	3	1	1	2	1	2	1	2	2	1	2	2
108	1	1	1	1	2	2	1	2	1	1	3	1	3	1	1	2	1	1	2	1	2	1	2	1
109	3	1	1	1	1	1	1	1	1	1	3	1	2	2	1	1	1	1	1	1	2	1	2	1
111	2	1	1	1	1	2	1	2	1	2	1	3	3	1	1	2	2	1	1	2	2	1	2	2
112	3	1	1	1	1	1	1	1	1	1	2	2	3	2	1	1	2	1	1	1	2	1	1	1
113	3	2	1	1	1	1	1	1	1	1	2	1	3	2	1	1	2	1	2	2	2	1	1	2
114	3	2	1	1	1	1	1	1	1	1	2	1	1	2	1	1	2	1	2	2	2	1	1	1
116	3	1	1	1	1	1	1	2	1	1	2	3	2	2	2	1	1	1	1	1	1	1	1	2
119	3	1	1	1	1	1	2	2	1	1	2	1	1	1	2	1	2	1	1	1	2	1	2	1
120	3	1	1	1	1	1	1	1	1	1	3	1	3	1	1	1	2	1	1	1	1	1	2	2
122	3	1	1	1	1	1	1	1	1	1	2	1	3	2	1	1	2	1	1	2	2	1	2	2
124	3	1	1	1	1	1	1	1	1	1	2	1	2	2	1	1	2	1	1	2	2	2	2	1
125	3	1	1	1	1	1	1	2	1	1	3	3	1	2	2	2	1	2	1	2	2	1	2	2
127	1	1	1	1	1	1	2	1	1	1	2	1	1	2	1	1	2	1	1	2	2	2	2	1
128	3	2	1	1	1	1	1	1	1	1	2	1	1	2	1	1	2	1	1	1	2	1	2	1
129	2	1	1	1	1	2	2	2	2	1	3	3	3	1	1	2	1	2	1	1	2	1	2	1
130	2	1	1	1	2	2	1	2	1	1	3	3	3	1	2	1	2	1	1	1	2	1	2	2
131	3	1	1	1	1	1	1	1	1	2	1	1	2	2	1	2	1	1	2	2	2	1	2	1
133	3	2	1	1	2	1	1	2	2	1	2	3	2	1	1	1	2	1	1	1	2	2	2	1
134	1	1	1	1	1	1	1	1	1	1	1	1	2	2	1	2	1	1	1	1	1	1	1	1
135	2	1	1	1	1	1	1	1	1	1	2	2	3	1	1	1	1	1	1	1	2	1	2	1
136	2	1	1	1	2	2	2	2	2	1	2	3	3	1	1	2	1	1	1	1	2	1	1	2
137	1	1	1	1	1	1	1	2	1	2	2	1	1	1	1	2	1	1	1	1	2	2	2	1
138	1	1	1	1	1	1	1	1	1	1	2	1	2	2	1	1	2	1	1	1	2	1	1	1
140	2	1	1	1	2	1	1	2	1	1	3	1	2	1	1	2	1	2	1	1	2	2	2	2
141	2	1	1	1	1	2	2	2	1	2	3	3	3	1	1	2	1	1	1	1	2	1	2	1
142	2	1	1	1	2	1	1	1	1	1	3	1	2	2	1	1	2	1	1	1	2	1	2	1
143	3	1	1	1	1	1	1	2	1	1	1	3	2	2	2	2	2	1	1	1	2	1	1	1
144	3	2	1	1	1	1	1	1	1	1	3	1	3	1	1	1	2	1	1	1	1	1	2	1
145	2	2	1	1	2	1	1	2	1	1	3	1	3	2	1	1	2	1	1	2	2	1	2	1
146	3	1	1	1	2	1	1	1	1	1	2	1	2	2	1	1	2	1	2	2	1	1	1	1
147	2	1	1	1	1	1	2	1	1	1	3	2	1	2	1	1	2	1	1	1	1	1	1	1
149	2	2	1	1	1	2	1	2	1	1	2	1	1	1	1	1	2	1	2	1	2	1	2	1
150	2	1	1	1	1	1	2	1	1	1	1	1	1	1	1	1	2	1	1	1	2	1	1	1
151	1	1	1	1	1	1	1	1	1	1	1	1	1	1	1	2	2	1	2	1	1	1	1	1
152	2	2	1	1	1	1	1	1	1	2	2	2	2	2	1	1	2	1	1	1	2	1	2	1
153	3	2	1	2	2	1	2	2	2	1	2	2	3	1	2	1	2	2	2	2	2	2	2	2
154	2	1	1	1	1	1	2	2	2	1	2	3	2	2	2	2	1	1	1	1	2	2	1	2
155	1	2	1	1	2	1	1	1	1	1	1	1	1	1	1	1	2	1	1	1	2	1	1	1
156	3	2	1	1	1	1	1	1	1	1	1	1	2	2	1	1	2	1	1	1	2	1	2	1
158	2	1	1	1	1	1	1	1	1	1	1	1	1	1	1	1	1	1	1	1	2	2	1	1
159	3	1	1	1	1	1	1	1	1	1	2	1	1	1	1	1	2	1	1	1	2	1	2	1
161	2	1	1	1	1	1	1	1	1	1	2	1	3	1	1	2	1	1	1	1	2	1	1	1
162	2	1	1	1	1	1	1	1	1	1	2	1	3	1	1	2	2	1	1	1	1	1	1	1
163	3	2	1	1	1	1	1	1	2	2	3	2	3	1	1	2	1	2	1	1	2	2	2	1
164	3	2	1	1	1	1	1	2	2	1	2	1	3	1	1	1	2	1	2	1	2	1	1	1
165	3	2	1	1	2	2	1	2	2	1	3	3	3	1	2	1	2	1	2	1	2	2	2	2
166	2	1	1	1	1	1	1	2	2	1	2	3	3	1	1	2	1	2	1	1	2	1	2	1
167	3	2	1	1	2	1	1	1	1	2	2	1	1	2	1	1	2	1	1	2	2	2	2	1
168	2	1	1	1	1	1	1	1	1	1	3	1	2	2	1	1	1	1	1	1	2	1	2	1
169	1	1	2	1	1	1	2	2	1	1	3	3	3	2	1	2	1	1	1	1	2	1	2	1
171	1	1	1	1	2	1	2	1	2	1	3	3	3	2	1	2	1	1	1	1	1	2	1	1
172	1	1	1	1	1	2	1	2	2	1	1	3	1	1	1	1	2	1	1	1	2	2	1	1
173	3	1	2	1	1	1	2	1	2	1	2	1	2	1	1	1	2	1	2	2	2	1	2	1
174	3	1	1	1	1	1	1	1	2	1	1	1	3	1	1	1	2	1	2	2	2	1	2	1
175	3	1	1	1	1	1	1	1	1	1	1	1	2	1	1	1	2	1	2	1	2	1	1	1
176	1	2	1	1	1	1	1	2	1	1	2	2	1	2	1	1	2	1	1	1	2	1	1	1
177	3	2	1	1	1	1	1	1	1	1	2	3	3	2	1	1	2	1	1	1	2	1	1	1
178	3	2	1	1	1	1	1	2	1	1	2	3	3	1	2	1	2	1	2	1	1	1	2	1
179	3	1	1	1	1	2	1	2	1	2	2	3	2	1	2	2	1	1	1	1	2	1	2	1
180	3	2	1	1	2	1	1	1	1	1	2	1	1	1	1	1	2	1	2	2	2	1	2	1
181	3	2	1	1	1	1	1	1	1	1	2	1	2	1	1	1	2	1	1	1	2	1	2	1
182	3	1	1	1	1	1	1	1	1	1	1	1	2	1	1	1	2	1	1	1	2	1	1	1
183	3	2	1	1	2	1	2	1	2	1	3	2	3	1	2	1	2	1	1	2	2	1	1	2
184	1	2	1	1	1	1	1	1	1	1	1	1	1	1	1	1	2	1	1	1	1	1	1	1
185	3	2	1	1	1	1	1	1	2	1	3	1	3	2	2	1	2	1	1	1	2	1	2	1
186	2	1	1	1	1	1	1	1	1	1	1	2	2	1	1	2	1	1	1	1	2	1	2	1
189	3	2	1	1	2	1	1	1	1	1	1	2	2	2	1	1	2	1	2	2	2	2	2	1
190	3	2	1	1	1	1	1	1	1	1	1	1	3	2	1	1	2	1	2	2	2	1	1	1
191	3	2	1	1	1	1	1	1	1	1	1	1	2	2	1	1	2	1	2	2	2	1	1	1
192	2	1	1	1	1	1	1	1	1	1	2	1	3	2	1	1	2	1	1	1	1	1	1	1
193	1	2	1	1	1	1	1	1	1	1	2	1	1	2	1	1	2	1	1	1	1	1	1	1
194	2	2	1	1	1	1	1	1	1	1	1	1	1	1	1	1	2	1	2	1	1	1	1	1
195	3	1	1	1	1	1	1	1	1	1	2	1	3	2	1	2	1	1	2	2	2	1	2	1
196	3	1	1	1	1	1	1	1	1	1	1	1	2	1	1	2	1	1	2	2	2	1	2	1
197	2	1	1	1	2	2	1	2	1	1	3	3	3	1	1	1	1	1	1	1	1	1	2	1
199	2	1	1	1	1	1	1	1	1	1	1	1	3	2	1	2	1	1	1	1	2	1	1	1
200	2	1	1	1	2	1	2	1	1	1	1	1	3	2	1	2	1	1	1	1	2	1	1	1
201	2	1	1	1	1	1	1	1	2	1	1	1	3	2	1	2	1	1	1	1	1	1	1	1
202	3	2	1	1	2	1	1	1	2	1	3	1	3	2	1	1	2	1	2	2	1	1	1	1
203	3	2	1	1	2	1	1	1	2	1	2	1	2	2	1	1	2	1	2	2	1	1	1	1
205	3	2	1	1	1	1	1	1	1	1	1	1	2	1	1	1	2	1	1	2	1	1	2	1
206	3	2	1	1	2	1	1	1	1	1	1	1	3	2	1	1	2	1	1	1	2	1	1	1
207	3	1	1	1	1	1	1	2	1	1	1	2	2	2	1	2	2	1	2	1	2	1	2	1
208	3	1	1	1	1	1	1	1	1	1	1	1	2	1	1	2	2	1	2	1	2	1	2	1
209	3	1	1	1	1	1	1	1	1	1	1	1	2	2	1	2	2	1	2	1	2	1	1	1
210	3	2	1	1	2	1	1	1	1	1	1	2	2	2	1	1	2	1	1	1	2	2	1	1
211	3	1	1	1	1	2	1	2	1	1	2	2	3	1	1	2	1	1	1	1	1	1	2	1
212	3	2	1	1	1	1	1	1	1	1	2	1	2	1	1	1	2	1	1	1	1	1	2	1
213	3	2	1	1	1	1	1	1	1	1	2	1	3	2	1	1	2	1	2	1	1	1	1	1
214	3	2	1	1	1	1	1	1	1	1	2	1	2	2	1	1	2	1	2	1	2	1	2	1
215	3	2	1	1	1	1	1	1	1	1	2	2	2	2	1	1	2	1	1	1	1	1	1	1
216	3	2	1	1	1	1	1	1	1	1	2	1	2	2	1	1	2	1	1	1	2	1	2	1
217	3	2	1	1	1	1	1	1	1	2	1	2	3	2	1	1	2	1	1	1	2	1	2	1
218	3	2	1	2	1	1	1	1	1	1	2	3	3	2	1	1	2	2	1	1	2	1	2	2
219	3	1	1	1	2	1	1	1	1	1	1	1	2	2	2	2	2	1	1	1	1	1	1	1
220	3	2	1	1	1	1	1	1	1	1	3	2	2	1	2	1	2	1	2	1	1	1	2	1
227	1	2	1	1	2	1	1	2	1	1	2	2	3	1	2	2	2	1	1	1	2	2	2	1
228	1	2	1	1	1	2	1	2	1	1	1	3	1	2	1	1	2	1	1	1	2	1	1	1
229	1	2	1	1	1	1	1	1	1	1	2	1	3	2	1	1	2	1	1	1	2	1	1	1
230	3	1	1	1	2	1	1	1	1	2	2	1	3	2	1	2	1	1	1	1	1	1	1	2
232	2	2	1	1	1	1	1	2	1	1	1	2	3	2	1	1	2	1	1	1	2	1	1	1
233	2	2	1	1	1	1	2	2	2	1	2	2	3	1	1	1	2	1	1	1	2	1	2	1
237	3	2	1	1	1	1	1	1	1	1	2	1	2	1	1	1	2	1	2	1	1	1	1	1
238	2	2	1	1	2	1	1	2	1	1	3	3	3	2	1	1	2	2	1	1	2	2	2	2
239	3	2	1	1	1	1	1	1	1	1	2	1	2	2	2	1	2	1	2	1	1	1	1	1
240	3	2	1	1	2	1	1	1	1	1	2	2	2	2	1	1	2	1	2	1	1	1	1	1
242	3	2	1	1	2	1	1	1	1	1	2	1	3	2	2	1	2	1	1	2	2	2	2	1
243	2	2	2	1	2	2	1	2	1	1	3	3	2	2	1	1	2	2	1	1	1	1	2	1
244	2	1	1	1	1	1	1	1	1	2	2	2	3	2	1	2	1	2	1	1	1	1	2	1
245	2	1	1	1	1	1	1	1	1	1	1	3	3	1	1	1	2	1	1	1	2	1	2	1
246	2	1	1	1	1	1	1	2	1	1	2	2	3	1	1	1	2	1	1	1	2	1	2	1
247	2	1	1	1	1	1	1	1	1	1	1	3	3	1	1	1	2	1	1	1	1	1	1	1
249	2	1	1	1	1	1	1	1	1	1	2	1	2	2	1	2	1	1	2	2	2	1	2	1
250	2	1	1	1	1	1	1	1	1	1	2	3	3	2	1	1	2	1	1	2	2	1	1	1
251	3	2	1	1	1	1	2	1	2	1	2	2	3	2	1	1	2	1	1	2	2	1	2	1
252	3	2	1	1	1	1	1	1	1	1	2	2	3	2	1	1	2	1	1	2	2	1	2	1
253	1	1	1	1	1	1	1	1	1	1	1	1	3	1	1	2	1	1	1	1	2	1	1	1
254	2	1	1	1	2	1	1	1	1	1	3	1	2	2	1	1	2	1	1	1	2	1	1	1
255	3	2	1	1	1	1	1	1	1	1	1	1	2	2	1	1	2	1	2	1	2	1	1	1
256	3	2	1	1	1	1	1	1	1	1	2	1	2	2	1	1	2	1	1	1	1	1	1	1
257	2	2	1	1	1	1	1	1	1	2	2	2	1	2	1	1	2	1	1	1	1	1	2	1
258	3	1	1	1	1	1	1	1	1	1	2	2	1	1	1	1	2	1	1	1	1	1	1	1
259	3	1	1	1	1	1	1	1	1	1	1	2	1	1	1	1	2	1	1	1	1	1	1	1
260	3	1	1	1	1	1	1	1	1	1	2	1	2	2	1	1	1	1	1	1	2	1	2	1
261	3	1	1	1	1	1	1	1	1	1	2	1	2	2	1	1	1	1	1	1	2	1	2	1
262	2	2	1	1	1	1	1	1	1	1	3	1	2	1	1	1	2	1	1	2	1	1	2	1
263	3	2	1	1	1	1	1	1	1	1	1	1	2	2	1	1	2	1	1	1	2	1	1	1
264	2	2	1	1	1	1	1	1	1	1	1	1	1	1	1	1	2	1	1	1	2	1	1	1
265	3	2	1	1	1	1	1	2	2	1	2	2	2	2	1	1	2	1	1	1	2	1	2	1
267	2	1	1	1	1	2	1	1	2	1	2	1	3	2	1	2	1	1	1	2	2	1	1	1
274	2	2	1	1	1	1	1	2	1	1	1	3	1	1	1	1	2	1	1	1	2	2	1	1
275	3	2	1	1	1	1	1	1	1	1	1	1	2	2	1	1	2	1	2	2	2	1	1	1
276	3	2	1	1	1	1	1	1	1	1	1	1	3	2	1	1	2	1	1	2	1	1	1	1
277	3	2	1	1	2	1	1	1	1	1	1	2	2	2	1	1	2	1	1	2	2	2	2	1
278	3	1	1	1	1	1	1	1	1	1	1	1	3	1	1	1	2	1	2	2	2	1	2	1
280	3	1	1	1	2	1	1	1	1	1	2	1	2	2	1	1	2	1	1	1	1	1	1	1
281	3	1	1	1	1	1	1	1	1	1	3	1	3	1	1	2	1	1	1	2	2	1	1	1
282	1	1	1	1	1	1	1	1	1	1	2	1	3	2	1	2	1	1	1	2	2	1	2	1
283	2	1	1	1	2	1	1	2	1	1	3	3	3	1	1	2	1	1	1	2	2	1	2	1
284	2	1	1	1	1	2	1	2	1	1	3	3	3	1	1	2	1	1	1	2	2	1	2	1
286	3	2	1	1	1	2	1	2	1	1	2	3	3	1	1	1	2	1	2	2	2	2	2	1
287	2	2	1	1	1	1	1	1	1	1	1	1	2	1	1	1	2	1	2	1	2	1	1	1
288	3	1	1	1	2	2	2	1	1	1	2	1	3	1	1	2	1	1	1	1	2	1	2	1
289	3	1	1	1	1	1	1	1	1	1	1	1	3	1	1	1	2	1	1	1	2	1	2	1
290	3	1	1	1	1	1	1	1	1	1	1	1	3	2	1	1	2	1	1	1	2	1	2	1
292	3	2	1	1	2	1	1	1	1	1	3	1	3	2	1	1	2	1	2	1	1	1	1	1
293	3	1	1	1	2	1	1	1	1	1	1	1	2	2	1	2	1	1	1	2	2	1	1	1
294	3	1	1	1	1	1	1	1	1	1	1	1	2	1	1	2	1	1	1	1	2	1	1	1
295	2	2	1	1	1	1	1	1	1	1	1	1	1	2	1	1	2	1	1	1	2	1	1	1
296	3	2	1	1	1	2	2	1	1	1	2	3	3	1	1	1	2	1	2	1	2	2	2	1
298	3	2	1	1	1	1	1	2	1	1	3	3	3	1	1	1	2	1	1	1	2	2	2	1
299	3	1	1	1	1	1	1	1	1	1	1	1	3	2	1	1	2	1	1	2	2	2	1	1
300	3	1	1	1	1	1	1	1	1	1	1	1	2	2	1	2	2	1	2	1	2	1	2	1
301	3	2	2	1	2	1	2	2	1	1	2	3	3	1	1	1	2	1	1	1	2	1	2	1
302	3	2	2	1	1	1	1	1	1	1	3	3	3	1	2	1	2	2	1	1	2	1	2	2
303	3	2	1	1	1	2	1	2	1	1	3	3	3	1	1	1	2	1	1	1	2	1	2	1
305	3	1	1	1	1	1	1	1	1	1	2	1	2	2	2	1	2	1	1	1	1	1	1	1
306	3	2	1	1	1	1	1	1	1	1	2	1	1	2	1	1	2	1	1	1	2	1	2	1
307	3	2	1	1	1	1	1	1	1	1	1	1	2	2	1	1	2	1	1	1	1	1	2	1
308	1	1	1	1	1	1	1	1	1	1	2	1	3	2	1	2	1	1	1	1	1	1	1	1
309	1	1	1	1	1	1	1	1	1	1	2	1	3	2	1	2	1	1	1	1	2	1	1	1
310	1	1	1	1	1	1	1	2	1	1	2	2	2	1	1	1	2	1	1	1	2	1	2	1
311	2	2	1	1	1	1	1	1	1	1	2	1	2	2	1	1	2	1	1	1	1	1	1	1
312	1	1	1	1	1	1	1	1	1	1	2	1	3	1	1	1	2	1	1	1	2	1	2	1
313	2	1	2	1	2	1	1	1	1	1	2	1	2	1	2	2	2	1	1	1	2	2	2	1
314	1	1	1	1	1	1	1	2	1	1	1	3	2	1	1	2	1	1	1	1	2	2	1	1
315	2	1	1	1	1	2	1	2	1	1	2	2	2	1	1	1	1	1	1	1	2	1	2	1
316	3	2	1	1	1	1	1	1	1	1	1	1	1	2	1	1	2	1	1	1	1	1	1	1
317	3	2	1	1	1	1	1	1	1	1	1	1	1	2	1	1	2	1	1	1	2	1	1	1
318	2	2	1	1	2	1	1	1	1	1	1	2	2	2	1	1	2	1	1	1	2	1	2	1
319	2	1	1	1	1	1	1	2	1	1	3	1	3	2	1	1	2	1	1	1	2	1	2	1
320	3	1	1	1	1	1	1	1	1	1	3	2	3	1	1	2	1	1	1	1	2	1	2	1
321	3	1	1	1	1	1	1	2	2	1	3	3	3	1	1	2	1	1	1	1	2	1	2	1
322	3	2	1	1	1	1	1	1	1	1	2	1	1	2	1	1	1	1	1	1	2	1	2	1
323	3	2	1	1	2	1	1	1	1	1	2	1	1	2	1	1	2	1	1	1	2	1	1	1
324	2	2	1	1	1	1	1	2	1	1	1	3	1	1	1	1	2	1	2	1	2	2	1	1
325	3	2	1	1	2	1	1	2	1	1	1	3	1	1	2	1	2	1	1	1	2	1	2	1
326	2	2	1	1	1	1	1	1	1	1	2	1	2	2	1	1	2	1	1	1	2	1	1	1
327	3	1	1	1	1	1	1	1	1	1	1	1	3	2	1	2	1	1	1	1	2	2	1	1
328	3	2	1	1	1	1	1	1	2	1	2	1	3	1	1	1	2	1	1	1	2	1	2	2
329	2	1	1	1	2	1	1	1	1	1	1	1	3	2	1	1	2	1	1	1	2	1	1	1
330	3	1	1	1	1	1	1	1	1	1	3	1	1	1	2	2	1	1	2	1	2	2	1	1
331	1	2	1	1	1	1	1	1	1	1	2	1	3	2	1	1	2	1	1	1	2	1	2	1
332	3	2	1	1	2	1	1	1	1	1	1	1	2	2	1	1	2	1	1	1	2	1	1	1
333	3	1	1	1	2	1	1	1	1	1	2	1	2	1	1	1	2	1	1	1	2	1	2	1
334	3	1	1	1	1	1	1	1	1	1	2	1	2	1	1	1	2	1	2	2	2	2	2	1
335	1	1	1	1	1	1	1	2	1	1	2	3	3	1	1	1	2	1	1	1	2	2	1	1
336	1	1	1	1	1	2	2	2	1	1	3	3	3	1	1	2	2	1	1	1	2	2	2	1
337	3	2	1	1	1	2	2	1	1	1	2	1	2	2	1	1	2	1	2	1	2	1	2	1
338	3	2	1	1	1	1	1	1	1	1	2	1	1	2	2	1	2	1	2	1	2	1	2	1
340	2	2	1	1	2	1	1	2	1	1	3	3	3	2	1	1	2	2	1	1	2	2	2	2
345	2	2	2	1	2	2	1	2	1	1	3	3	2	2	1	1	2	2	1	1	1	1	2	1
350	3	1	1	1	1	1	1	1	1	1	3	2	3	2	1	2	1	1	1	1	2	1	2	2
351	2	1	1	1	1	1	1	1	1	1	2	1	2	2	1	2	1	1	2	2	2	1	2	1
352	2	1	1	1	1	1	1	1	1	1	2	3	3	2	1	1	2	1	1	2	2	1	1	1
355	1	1	1	1	1	1	1	1	1	1	1	1	3	1	1	2	1	1	1	1	2	1	1	1
356	2	1	1	1	2	1	1	1	1	1	3	1	2	2	1	1	2	1	1	1	2	1	1	1
357	3	2	1	1	1	1	1	1	1	1	1	1	2	2	1	1	2	1	2	1	2	1	1	1
358	3	2	1	1	1	1	1	1	1	1	2	1	2	2	1	1	2	1	1	1	1	1	1	1
359	2	2	1	1	1	1	1	1	1	2	2	2	1	2	1	1	2	1	1	1	1	1	2	1
360	3	1	1	1	1	1	1	1	1	1	2	2	1	1	1	1	2	1	1	1	1	1	1	1
361	3	1	1	1	1	1	1	1	1	1	1	2	1	1	1	1	2	1	1	1	1	1	1	1
362	3	1	1	1	1	1	1	1	1	1	2	1	2	2	1	1	1	1	1	1	2	1	2	1
363	3	1	1	1	1	1	1	1	1	1	2	1	2	2	1	1	1	1	1	1	2	1	2	1
367	3	2	1	1	1	1	1	2	2	1	2	2	2	2	1	1	2	1	1	1	2	1	2	1
369	2	1	1	1	1	2	1	1	2	1	2	1	3	2	1	2	1	1	1	2	2	1	1	1
370	3	2	1	1	1	1	1	1	1	1	2	1	2	2	1	1	2	1	2	2	1	1	1	1
371	3	2	1	1	1	1	1	1	1	1	2	1	2	2	1	1	2	1	2	2	2	1	2	1
372	3	2	1	1	2	1	1	1	1	1	1	1	2	2	1	1	2	1	1	2	2	1	1	1
373	3	2	1	1	1	1	1	1	1	1	2	1	2	2	1	1	2	1	1	1	1	1	1	1
374	3	2	1	1	1	1	1	1	2	1	2	1	2	2	1	1	2	1	2	2	2	2	2	1
375	3	2	1	1	1	1	1	1	2	1	2	1	3	2	2	1	2	1	2	2	2	1	2	1
376	2	2	1	1	1	1	1	2	1	1	1	3	1	1	1	1	2	1	1	1	2	2	1	1
377	3	2	1	1	1	1	1	1	1	1	1	1	2	2	1	1	2	1	2	2	2	1	1	1
378	3	2	1	1	1	1	1	1	1	1	1	1	3	2	1	1	2	1	1	2	1	1	1	1
379	3	2	1	1	2	1	1	1	1	1	1	2	2	2	1	1	2	1	1	2	2	2	2	1
380	3	1	1	1	1	1	1	1	1	1	1	1	3	1	1	1	2	1	2	2	2	1	2	1
382	3	1	1	1	2	1	1	1	1	1	2	1	2	2	1	1	2	1	1	1	1	1	1	1
383	3	1	1	1	1	1	1	1	1	1	3	1	3	1	1	2	1	1	1	2	2	1	1	1
384	1	1	1	1	1	1	1	1	1	1	2	1	3	2	1	2	1	1	1	2	2	1	2	1
385	2	1	1	1	2	1	1	2	1	1	3	3	3	1	1	2	1	1	1	2	2	1	2	1
386	2	1	1	1	1	2	1	2	1	1	3	3	3	1	1	2	1	1	1	2	2	1	2	1
388	3	2	1	1	1	2	1	2	1	1	2	3	3	1	1	1	2	1	2	2	2	2	2	1
389	2	2	1	1	1	1	1	1	1	1	1	1	2	1	1	1	2	1	2	1	2	1	1	1
390	3	1	1	1	2	2	2	1	1	1	2	1	3	1	1	2	1	1	1	1	2	1	2	1
391	3	1	1	1	1	1	1	1	1	1	1	1	3	1	1	1	2	1	1	1	2	1	2	1
392	3	1	1	1	1	1	1	1	1	1	1	1	3	2	1	1	2	1	1	1	2	1	2	1
394	3	2	1	1	2	1	1	1	1	1	3	1	3	2	1	1	2	1	2	1	1	1	1	1
395	3	1	1	1	2	1	1	1	1	1	1	1	2	2	1	2	1	1	1	2	2	1	1	1
396	3	1	1	1	1	1	1	1	1	1	1	1	2	1	1	2	1	1	1	1	2	1	1	1
397	2	2	1	1	1	1	1	1	1	1	1	1	1	2	1	1	2	1	1	1	2	1	1	1
398	3	2	1	1	1	2	2	1	1	1	2	3	3	1	1	1	2	1	2	1	2	2	2	1
400	3	2	1	1	1	1	1	2	1	1	3	3	3	1	1	1	2	1	1	1	2	2	2	1
401	3	1	1	1	1	1	1	1	1	1	1	1	3	2	1	1	2	1	1	2	2	2	1	1
402	3	1	1	1	1	1	1	1	1	1	1	1	2	2	1	2	2	1	2	1	2	1	2	1
403	3	2	2	1	2	1	2	2	1	1	2	3	3	1	1	1	2	1	1	1	2	1	2	1
406	3	2	1	1	1	2	1	2	1	1	3	3	3	1	1	1	2	1	1	1	2	1	2	1
407	3	1	1	1	1	1	1	1	1	1	2	1	2	2	2	1	2	1	1	1	1	1	1	1
408	3	2	1	1	1	1	1	1	1	1	2	1	1	2	1	1	2	1	1	1	2	1	2	1
409	3	2	1	1	1	1	1	1	1	1	1	1	2	2	1	1	2	1	1	1	1	1	2	1
410	1	1	1	1	1	1	1	1	1	1	2	1	3	2	1	2	1	1	1	1	1	1	1	1
411	1	1	1	1	1	1	1	1	1	1	2	1	3	2	1	2	1	1	1	1	2	1	1	1
412	1	1	1	1	1	1	1	2	1	1	2	2	2	1	1	1	2	1	1	1	2	1	2	1
413	2	2	1	1	1	1	1	1	1	1	2	1	2	2	1	1	2	1	1	1	1	1	1	1
414	1	1	1	1	1	1	1	1	1	1	2	1	3	1	1	1	2	1	1	1	2	1	2	1
415	2	1	2	1	2	1	1	1	1	1	2	1	2	1	2	2	2	1	1	1	2	2	2	1
416	1	1	1	1	1	1	1	2	1	1	1	3	2	1	1	2	1	1	1	1	2	2	1	1
417	2	1	1	1	1	2	1	2	1	1	2	2	2	1	1	1	1	1	1	1	2	1	2	1
418	3	2	1	1	1	1	1	1	1	1	1	1	1	2	1	1	2	1	1	1	1	1	1	1
419	3	2	1	1	1	1	1	1	1	1	1	1	1	2	1	1	2	1	1	1	2	1	1	1
420	2	2	1	1	2	1	1	1	1	1	1	2	2	2	1	1	2	1	1	1	2	1	2	1
421	2	1	1	1	1	1	1	2	1	1	3	1	3	2	1	1	2	1	1	1	2	1	2	1
422	3	1	1	1	1	1	1	1	1	1	3	2	3	1	1	2	1	1	1	1	2	1	2	1
423	3	1	1	1	1	1	1	2	2	1	3	3	3	1	1	2	1	1	1	1	2	1	2	1
424	3	2	1	1	1	1	1	1	1	1	2	1	1	2	1	1	1	1	1	1	2	1	2	1
425	3	2	1	1	2	1	1	1	1	1	2	1	1	2	1	1	2	1	1	1	2	1	1	1
426	2	2	1	1	1	1	1	2	1	1	1	3	1	1	1	1	2	1	2	1	2	2	1	1
427	3	2	1	1	2	1	1	2	1	1	1	3	1	1	2	1	2	1	1	1	2	1	2	1
428	2	2	1	1	1	1	1	1	1	1	2	1	2	2	1	1	2	1	1	1	2	1	1	1
429	3	1	1	1	1	1	1	1	1	1	1	1	3	2	1	2	1	1	1	1	2	2	1	1
430	3	2	1	1	1	1	1	1	2	1	2	1	3	1	1	1	2	1	1	1	2	1	2	2
431	2	1	1	1	2	1	1	1	1	1	1	1	3	2	1	1	2	1	1	1	2	1	1	1
432	3	1	1	1	1	1	1	1	1	1	3	1	1	1	2	2	1	1	2	1	2	2	1	1
433	1	2	1	1	1	1	1	1	1	1	2	1	3	2	1	1	2	1	1	1	2	1	2	1
434	3	2	1	1	2	1	1	1	1	1	1	1	2	2	1	1	2	1	1	1	2	1	1	1
435	3	1	1	1	2	1	1	1	1	1	2	1	2	1	1	1	2	1	1	1	2	1	2	1
436	3	1	1	1	1	1	1	1	1	1	2	1	2	1	1	1	2	1	2	2	2	2	2	1
437	1	1	1	1	1	1	1	2	1	1	2	3	3	1	1	1	2	1	1	1	2	2	1	1
438	1	1	1	1	1	2	2	2	1	1	3	3	3	1	1	2	2	1	1	1	2	2	2	1
439	1	1	1	1	1	1	1	1	1	1	3	3	3	1	1	1	2	1	1	1	1	1	1	1
440	3	1	1	1	1	1	1	1	1	1	1	1	2	2	1	2	2	1	2	1	2	1	2	1
441	2	1	2	1	1	1	1	1	1	1	2	1	3	1	2	2	1	1	1	1	1	1	2	1
442	2	1	1	1	2	2	1	2	1	2	2	3	3	1	1	2	1	1	1	1	2	1	2	1
443	2	1	1	1	1	1	1	1	1	1	1	1	2	1	1	2	1	1	1	1	2	1	2	1
444	3	2	1	1	1	1	1	1	1	1	1	1	2	2	1	1	2	1	1	2	2	1	2	1
445	3	1	1	1	1	2	1	1	1	1	1	1	2	1	1	1	1	1	1	2	2	1	2	1
446	3	1	1	1	1	1	1	1	1	1	1	1	1	1	1	2	1	1	1	1	2	1	1	1
447	1	1	1	1	2	1	1	2	2	2	1	3	3	1	1	2	1	1	2	1	2	2	2	1
448	2	2	1	1	1	1	2	1	1	1	1	2	1	1	1	1	2	1	1	1	2	1	2	1
449	2	1	1	1	1	1	1	1	2	2	2	2	2	1	2	2	1	1	1	1	2	2	2	1
450	3	1	1	1	1	1	1	1	1	1	1	1	2	1	1	1	2	1	1	2	2	1	2	1
451	3	2	1	1	1	1	1	1	1	1	1	1	2	1	1	1	2	1	2	1	2	1	2	1
452	2	2	1	1	1	1	1	1	1	1	2	3	2	2	1	1	2	1	1	1	2	1	1	1
453	1	2	1	1	1	1	1	2	1	1	1	2	1	1	1	1	2	1	1	1	2	1	1	1
454	3	1	1	1	1	2	1	2	1	1	3	3	1	1	1	2	1	1	1	1	2	1	2	1
455	2	2	1	1	1	1	1	1	1	1	2	1	3	1	1	1	2	1	1	1	2	1	2	1
456	3	1	1	1	1	2	2	1	2	1	2	1	3	1	1	1	2	1	1	1	2	1	1	1
457	3	1	1	1	1	1	1	1	1	1	2	2	3	1	1	1	2	1	1	1	2	1	2	1
458	1	2	2	2	1	1	1	1	1	1	2	1	2	2	1	1	2	2	1	1	2	2	2	2
459	1	2	1	1	1	1	1	1	1	1	2	1	2	1	1	1	2	1	1	1	1	1	2	1
460	1	2	1	1	1	1	1	1	1	1	2	1	2	2	1	1	2	1	1	1	1	1	2	1
461	3	2	1	1	1	1	1	1	1	1	2	1	3	2	1	1	2	1	2	1	2	1	2	1
462	3	2	1	1	2	1	1	1	1	1	3	2	3	2	1	1	2	1	2	1	2	1	2	1
463	3	2	1	1	1	1	1	1	1	1	2	1	2	2	1	1	2	1	2	1	2	1	2	1
464	3	2	1	1	1	1	1	1	1	1	2	1	2	2	1	1	2	1	2	1	2	1	2	1
465	2	1	1	1	1	1	1	2	2	1	1	2	2	1	1	2	1	1	1	1	2	2	1	1
466	3	2	1	1	1	1	1	1	1	1	1	3	2	2	1	1	2	1	2	1	2	1	2	1
467	3	2	1	1	2	1	1	1	1	1	3	3	2	2	1	1	2	1	2	1	1	1	1	1
468	3	2	1	1	1	1	1	1	1	1	2	2	2	1	1	1	2	1	2	1	2	1	2	1
469	3	2	1	1	1	1	1	1	1	1	3	2	2	2	1	1	2	1	2	1	2	1	2	1
470	3	2	1	1	1	1	1	1	1	1	3	1	2	2	1	1	2	1	2	1	2	1	2	1
472	3	2	1	1	2	1	1	1	1	1	3	2	2	2	2	1	2	1	2	1	2	1	1	1
473	3	2	1	1	1	1	1	1	1	1	1	1	1	1	1	1	2	1	1	2	2	1	2	1
474	1	2	1	1	1	1	1	1	1	1	1	1	3	1	1	1	2	1	1	1	2	1	2	1
476	3	2	1	1	1	1	1	2	1	1	2	2	2	1	1	1	2	1	1	1	2	1	2	1
477	3	2	1	1	1	1	2	2	2	1	2	3	2	1	2	1	2	1	1	1	2	2	2	1
478	3	2	1	1	2	1	1	2	1	1	3	3	2	2	2	1	2	1	2	1	2	1	2	1
479	2	1	1	1	1	1	1	2	1	1	3	2	3	1	1	1	1	1	1	1	2	1	2	1
480	2	1	1	1	1	1	1	1	1	1	3	2	3	2	1	2	1	1	1	2	2	1	2	1
481	2	2	1	1	1	1	1	1	1	1	1	1	1	1	1	1	2	1	1	2	2	1	2	1
482	2	1	1	1	1	1	1	1	1	1	3	1	3	2	1	1	2	1	1	1	2	1	1	1
483	3	2	1	1	1	1	1	1	1	1	1	1	1	1	1	1	2	1	2	2	1	1	1	1
484	3	2	1	1	2	1	1	1	1	1	2	1	3	1	1	1	2	1	2	1	2	1	1	1
485	3	1	1	1	1	1	1	1	1	1	3	1	2	1	1	1	2	1	1	1	2	2	2	1
486	2	2	1	1	2	1	1	2	1	1	3	3	3	2	1	1	2	2	1	1	2	2	2	2
487	3	2	1	1	1	1	1	1	1	1	2	1	3	2	1	1	2	1	1	2	2	1	1	1
488	2	1	1	1	1	1	1	1	1	1	1	1	2	1	1	2	1	1	1	1	2	1	2	1
489	2	1	1	1	1	1	1	1	1	1	2	1	2	2	1	2	1	1	1	1	2	1	2	1
490	2	2	1	1	1	1	1	1	1	1	3	2	3	1	1	1	2	1	1	1	2	1	2	1
491	2	1	1	1	1	1	1	1	1	1	1	1	2	1	1	2	1	1	1	1	2	1	1	1
492	3	1	1	1	1	1	1	1	1	1	1	1	1	1	1	2	1	2	1	2	2	1	1	1
493	2	1	1	1	1	1	1	1	1	1	1	1	2	2	1	2	2	1	1	1	1	1	1	1
494	2	1	1	1	1	1	1	1	1	1	1	1	2	2	1	1	1	1	1	1	1	1	1	1
495	2	2	1	1	1	1	1	1	1	1	2	2	2	1	2	1	2	1	1	1	2	2	2	1
496	2	1	1	1	1	1	1	2	2	1	2	3	2	2	1	1	1	1	1	1	2	2	2	1
498	1	1	1	1	1	1	1	1	1	1	1	1	2	1	1	1	2	1	1	1	2	1	1	1
499	3	2	1	1	1	1	1	2	1	1	3	3	3	1	1	1	1	1	1	2	1	1	2	1
500	2	1	1	1	1	1	1	1	1	1	1	1	2	1	1	1	2	1	1	1	2	1	1	1
501	1	1	1	1	1	1	1	2	1	1	2	3	3	1	1	2	1	1	1	1	2	1	2	1
502	3	2	1	1	1	1	1	2	1	1	1	1	2	1	1	1	2	1	1	1	2	2	2	1
503	2	2	1	1	1	1	1	1	1	1	1	1	1	1	1	1	2	1	2	2	2	1	1	1
504	2	2	1	1	1	2	1	1	1	1	2	1	2	2	1	1	2	1	1	1	2	1	1	1
505	2	1	1	1	1	1	1	1	1	1	2	1	2	1	1	2	1	1	1	1	1	1	2	1
506	2	2	1	1	1	1	1	1	1	1	1	1	1	1	1	1	2	1	1	1	2	1	1	1
507	3	2	1	1	1	1	1	1	1	1	1	1	1	1	1	1	2	1	2	1	2	1	1	1
508	3	1	1	1	1	1	1	1	1	1	1	1	3	2	1	1	2	1	1	1	1	1	2	1
509	2	1	1	1	1	1	2	1	1	1	1	2	3	1	1	2	1	1	1	1	2	1	1	1
510	1	1	1	1	1	1	2	2	2	1	2	2	3	2	1	1	2	1	1	1	2	1	2	1
511	3	1	1	1	1	1	1	1	1	1	1	2	3	1	1	1	2	1	1	1	2	1	2	1
512	2	2	1	1	1	1	1	1	1	1	1	1	2	1	1	1	2	1	1	1	1	2	2	1
513	1	1	1	1	1	1	1	1	1	1	1	1	1	1	1	1	2	1	1	1	1	1	1	1
515	2	2	1	1	1	1	1	1	1	1	3	2	3	1	1	1	2	1	1	1	2	2	2	1
517	2	1	1	1	2	2	1	1	1	1	2	2	2	2	1	1	1	1	1	1	2	1	1	1
518	2	1	1	1	2	1	1	1	1	1	3	3	3	2	1	2	1	1	1	1	2	2	2	1
519	3	2	1	1	1	1	1	1	1	1	2	1	3	2	1	1	2	1	1	1	2	2	1	1
520	2	1	1	1	2	1	1	1	1	1	2	1	3	2	1	1	2	1	1	1	1	1	1	1
521	2	1	1	1	2	1	1	1	1	1	2	2	3	2	1	1	2	1	1	1	2	1	2	1
523	2	2	1	1	1	1	1	1	1	1	1	1	1	1	1	1	2	1	1	1	2	1	1	1
524	2	1	1	1	1	1	1	1	1	1	2	2	3	1	1	2	1	1	1	1	2	1	1	1
525	1	1	1	1	1	1	1	1	1	1	2	1	2	2	1	1	2	1	1	1	2	1	2	1
526	1	1	1	1	1	1	1	2	1	1	2	1	2	2	1	2	1	1	1	1	2	1	1	1
528	1	1	1	1	1	1	1	1	1	1	2	1	2	1	1	2	1	1	1	1	1	1	1	1
529	1	1	1	1	1	1	1	1	1	1	1	1	2	2	1	2	1	1	1	1	2	1	1	1
530	1	1	1	1	1	2	2	1	2	1	1	1	2	2	1	2	1	1	1	1	2	1	2	1
531	1	1	1	1	1	1	1	1	1	1	1	1	3	1	1	1	2	1	1	1	2	1	1	1
532	1	1	1	1	2	1	1	2	1	1	2	1	3	2	1	1	2	1	1	1	2	1	2	1
533	3	1	1	1	1	1	1	1	1	1	1	1	3	2	1	2	1	1	1	1	2	1	1	1
534	3	1	1	1	1	1	1	1	1	1	1	1	3	2	1	2	1	1	1	1	2	1	1	1
535	3	1	1	1	1	1	1	1	1	1	2	1	3	2	1	1	2	1	1	1	2	1	1	1
537	3	2	2	1	1	1	1	1	1	1	2	1	1	1	1	1	2	1	1	1	2	2	2	1
538	1	1	1	1	1	1	1	1	1	1	3	3	3	1	2	1	2	1	1	1	2	2	2	2
539	2	1	1	1	1	1	1	1	1	1	1	1	2	1	1	2	2	1	1	1	2	2	1	1
540	2	1	1	1	2	1	1	1	1	1	1	1	2	2	1	1	2	1	1	1	2	1	2	1
541	3	2	1	1	1	1	1	2	1	1	1	1	3	1	1	2	1	1	1	1	2	1	2	1
542	1	1	1	1	1	2	2	2	1	1	2	3	3	2	1	2	2	1	1	1	2	2	2	1
544	3	2	1	1	1	1	1	1	1	1	3	1	1	2	1	1	2	1	1	2	1	1	2	1
545	2	1	1	1	2	1	1	1	1	1	2	1	2	2	1	2	1	1	1	1	2	1	2	1
546	1	1	1	1	1	1	2	2	1	1	2	1	3	1	1	2	2	1	1	1	2	1	2	1
547	2	2	1	1	1	1	1	1	1	1	1	1	3	2	1	2	1	1	1	1	1	1	1	1
548	2	1	1	1	1	1	1	1	1	1	1	3	3	2	1	1	1	1	1	1	2	1	2	1
549	3	2	1	1	1	1	2	1	2	2	3	1	3	1	1	1	2	1	1	1	2	1	2	1
550	2	1	1	1	2	1	1	1	1	1	1	1	3	1	1	2	2	1	2	1	2	1	1	1
551	2	1	1	1	1	1	1	1	1	1	1	1	2	2	1	2	1	1	2	2	2	1	1	1
552	3	2	1	1	1	1	1	1	1	1	1	1	1	1	1	1	2	1	2	1	2	1	1	1
553	1	1	1	1	1	1	1	1	1	1	2	3	3	1	1	1	1	1	1	1	2	1	1	1
554	3	2	1	1	1	1	1	1	1	1	2	1	2	1	1	1	2	1	1	1	2	1	2	1
555	3	2	1	1	1	1	1	1	1	1	2	1	3	2	1	1	2	1	1	1	2	1	2	1
556	2	1	1	1	2	1	1	1	1	1	1	1	2	1	1	1	1	1	1	1	1	1	1	1
557	2	1	1	1	1	2	1	1	1	1	1	1	2	1	1	2	2	1	1	2	2	1	2	1
558	1	2	1	1	1	1	1	1	1	1	2	2	2	2	1	1	2	1	1	1	2	1	1	1
560	3	1	1	1	1	1	1	1	1	1	1	1	2	2	1	1	2	1	1	1	2	1	2	1
561	2	2	1	1	1	1	1	2	1	1	2	1	3	2	1	1	2	1	1	1	2	2	2	1
562	2	2	1	1	1	1	2	1	2	1	2	2	3	1	1	1	1	1	2	2	2	2	2	1
563	2	1	1	1	1	1	1	2	2	2	1	3	2	1	1	2	1	1	2	1	2	2	2	1
564	2	1	1	1	2	1	2	1	1	1	3	2	3	1	1	1	1	1	1	1	2	2	2	1
565	1	1	1	1	1	2	1	1	1	1	2	3	3	2	1	2	1	1	1	2	2	1	2	1
566	2	2	1	1	1	1	1	2	1	1	1	2	1	1	2	1	2	1	1	1	2	2	1	1
567	2	1	1	1	1	2	1	2	1	1	3	3	3	1	1	2	1	1	1	1	2	2	2	1
569	2	2	1	1	1	1	2	2	1	1	2	3	3	1	1	1	2	1	1	1	2	1	2	1
570	3	1	1	1	1	2	1	2	1	1	2	2	2	1	1	2	1	1	1	1	2	1	2	1
571	2	1	1	1	1	1	1	1	1	1	3	1	3	2	1	2	1	1	1	1	2	1	2	1
572	3	2	1	1	1	1	1	1	1	1	2	1	3	1	2	1	2	1	2	1	1	1	2	1
574	3	1	1	1	1	1	1	2	2	2	2	2	2	1	1	2	1	1	1	1	2	1	2	1
575	3	1	1	1	1	1	1	1	1	1	3	3	3	1	1	1	1	1	2	1	2	1	2	1
576	2	1	1	1	1	1	1	1	1	1	1	2	3	2	1	2	1	1	1	1	2	1	2	1
577	3	2	1	1	2	1	1	1	1	1	1	1	1	1	1	1	2	1	1	1	2	1	2	1
578	2	2	1	1	1	1	1	1	1	1	1	1	2	1	2	1	1	1	1	1	2	2	2	1
579	3	2	1	1	2	1	1	1	1	1	1	3	2	2	1	1	2	1	1	1	2	1	2	1
580	3	2	1	1	2	1	2	2	1	1	2	3	2	2	1	1	2	1	1	1	2	1	2	1
581	2	2	1	1	1	1	1	1	1	1	3	2	3	1	1	1	2	1	1	1	2	1	2	1
584	3	2	1	1	2	1	1	2	1	1	1	1	2	1	1	1	2	1	1	1	2	1	2	1
585	1	1	1	1	1	1	2	2	1	1	2	3	3	2	1	2	2	1	1	1	2	1	2	1
586	2	1	1	1	1	1	1	2	1	2	2	3	3	1	1	2	1	1	1	1	2	1	2	1
587	3	1	1	1	1	2	1	2	1	1	2	1	3	1	1	2	1	1	1	1	2	1	2	1
588	3	2	1	1	1	1	2	1	2	1	2	2	2	1	1	1	2	1	1	1	2	1	2	1
589	2	2	1	1	1	1	1	1	1	1	1	1	1	1	1	1	2	1	1	1	1	1	1	1
590	1	1	1	1	1	1	1	1	1	1	1	1	2	2	1	1	2	1	1	1	2	1	1	1
591	2	1	1	1	1	1	2	1	2	1	1	2	3	1	1	2	1	1	1	1	2	1	1	1
592	2	2	1	1	1	1	1	1	1	1	2	2	3	2	1	1	2	1	1	1	2	1	1	1
593	2	1	1	1	1	2	1	1	1	1	1	1	3	2	1	1	2	1	1	1	2	1	1	1
595	2	1	1	1	1	2	1	1	1	1	1	1	2	2	1	1	2	1	1	1	2	1	1	1
596	2	1	1	1	1	2	1	1	1	1	1	1	2	2	1	1	1	1	1	1	2	1	2	1
597	3	2	1	1	1	1	1	1	1	1	1	1	1	1	1	1	2	1	1	1	1	1	1	1
598	1	2	1	1	1	1	1	1	1	1	2	1	3	1	1	1	2	1	1	1	2	1	1	1
599	2	1	1	1	1	2	1	1	1	1	2	1	3	1	1	1	2	1	1	1	2	1	2	1
600	2	2	1	1	1	2	1	1	2	1	1	1	2	1	2	1	2	1	1	1	2	1	1	1
601	2	2	1	1	1	1	1	1	1	1	1	1	1	1	1	1	2	1	1	1	1	1	1	1
602	3	1	1	1	1	1	1	1	1	1	1	1	1	1	1	2	1	1	1	1	1	1	1	1
603	3	1	1	1	1	1	1	1	1	1	1	3	1	1	1	2	1	1	1	1	2	1	1	1
604	2	1	1	1	1	1	1	1	1	1	2	1	2	2	1	1	1	1	1	2	1	1	1	1
605	1	1	1	1	1	1	1	1	1	1	2	1	2	2	1	2	1	1	1	2	1	1	2	1
606	2	2	1	2	2	2	1	1	2	2	1	2	3	1	1	1	2	1	1	1	2	2	2	1
607	1	1	1	1	1	1	2	1	2	1	1	3	2	1	1	2	1	1	1	1	2	2	1	1
608	1	1	1	1	1	1	2	2	2	1	1	3	1	1	1	2	1	1	1	1	1	2	2	1
609	1	2	1	1	1	1	1	1	1	1	2	1	3	2	1	1	2	1	1	1	1	1	2	1
610	2	1	1	1	1	1	1	2	2	1	3	3	3	1	1	1	1	1	1	1	2	1	2	1
611	3	2	1	1	1	1	2	1	2	1	2	1	2	1	2	1	2	1	1	1	2	1	2	1
612	3	2	1	1	1	1	1	1	1	1	2	1	2	1	1	1	2	1	1	1	1	1	2	1
613	3	1	1	1	1	1	1	1	1	1	2	1	1	1	1	1	2	1	1	1	1	1	1	1
614	3	1	1	1	1	1	1	1	1	1	2	2	1	1	1	1	2	1	1	1	1	1	2	1
615	2	2	1	1	1	1	1	1	1	1	3	1	3	2	1	1	2	1	2	1	2	1	1	1
617	3	1	1	1	1	1	1	1	1	1	2	3	3	2	1	1	2	1	1	1	1	1	1	2
618	2	1	1	1	2	1	1	1	1	1	2	2	3	2	1	1	2	1	1	2	1	1	1	1
619	2	1	1	1	1	1	1	1	1	1	1	1	1	1	1	1	2	1	2	1	2	1	1	1
620	3	2	1	1	1	1	1	1	1	1	2	1	3	2	1	1	2	1	1	1	2	1	1	1
621	3	2	1	1	1	1	1	1	1	1	1	3	3	2	1	1	2	1	1	1	2	1	1	1
622	3	2	1	1	1	1	1	1	1	1	1	2	2	1	1	1	2	1	1	1	2	2	2	1
623	2	1	1	1	1	2	1	2	2	1	3	3	3	1	1	1	1	1	1	1	2	1	1	1
624	3	1	1	1	1	2	1	1	1	1	2	3	3	1	1	2	2	2	2	1	1	1	1	2
625	3	2	1	1	1	1	1	2	1	1	3	3	3	1	1	1	2	1	1	1	1	1	2	1
626	2	1	1	1	1	1	1	1	1	1	1	1	1	1	1	2	1	1	2	2	2	1	1	1
628	1	1	1	1	1	1	2	2	2	1	2	3	3	2	1	2	1	1	1	2	2	1	1	1
629	1	1	1	1	1	1	1	1	1	1	1	2	3	1	1	1	2	1	1	1	1	1	1	1
630	1	1	1	1	1	1	1	1	1	1	1	2	3	1	1	1	2	1	1	1	2	1	1	1
632	3	1	2	1	2	1	1	2	1	1	3	2	2	2	1	1	2	1	1	2	2	1	2	2
634	2	2	1	1	1	1	2	2	1	1	3	3	3	1	1	2	1	2	1	1	2	1	2	1
636	3	2	1	1	1	1	1	1	1	1	1	1	3	1	1	1	2	1	1	1	2	1	1	1
637	2	2	1	1	1	1	1	1	1	1	1	1	1	1	1	1	2	1	1	1	2	1	1	1
638	3	2	1	1	1	1	1	1	1	1	1	1	1	1	1	1	2	1	1	1	1	1	1	1
639	3	1	1	1	1	1	1	2	1	1	2	3	3	1	2	2	2	2	2	1	1	1	2	1
641	2	1	1	1	2	1	2	2	1	2	2	3	3	2	1	2	1	2	1	1	2	1	2	2
642	3	1	1	1	1	1	1	1	1	1	2	1	1	1	1	1	2	1	2	1	2	1	1	1
643	3	1	1	1	1	1	1	2	2	1	1	2	1	1	1	1	2	1	2	2	2	1	2	1
644	3	1	1	1	1	1	1	1	1	1	2	1	3	1	1	1	2	1	1	1	2	1	2	1
645	1	1	1	1	1	1	2	2	2	1	1	3	3	2	1	2	1	1	1	1	2	1	1	2
646	3	2	1	1	1	1	1	1	1	1	3	1	2	2	1	1	2	1	1	1	1	1	1	1
647	3	1	1	1	2	1	1	1	1	1	2	3	3	1	1	2	1	2	1	1	2	1	2	1
648	2	1	1	1	2	1	1	2	1	1	2	1	3	2	1	2	2	1	1	2	2	1	1	1
649	2	1	1	1	1	1	1	2	1	1	3	3	3	1	1	2	1	1	2	1	2	2	2	1
650	2	1	1	1	2	1	1	1	1	1	1	1	1	1	1	1	2	1	1	1	1	1	1	1
651	2	1	2	1	2	1	1	2	1	1	2	3	3	2	1	2	1	1	1	2	2	1	1	2
652	1	1	1	1	2	1	1	1	1	1	2	1	1	1	1	1	1	1	1	2	2	2	2	1
653	3	2	1	1	2	1	2	1	2	1	3	1	3	2	1	1	2	1	1	2	2	1	1	1
654	1	1	2	1	1	2	1	2	1	1	2	3	3	1	1	2	1	1	1	1	2	2	2	1
655	3	2	1	1	1	1	2	1	2	1	2	2	2	1	2	1	2	1	1	1	2	1	2	1
656	3	1	1	1	1	1	2	2	2	1	2	3	2	1	1	1	2	1	1	1	2	2	2	1
657	2	1	1	1	1	1	1	1	1	1	2	1	1	1	1	2	1	1	1	1	2	1	2	1
658	3	2	1	1	1	1	1	1	1	1	2	1	2	2	1	1	2	1	1	1	2	1	2	1
659	3	2	1	1	1	1	1	2	1	1	2	1	2	1	1	1	2	1	2	1	2	1	1	1
660	1	1	1	1	1	1	1	1	1	1	1	1	2	2	1	2	1	1	1	1	2	1	1	1
661	2	1	1	1	1	1	1	1	1	1	1	1	2	2	1	2	1	1	2	1	2	1	1	1
662	3	2	1	2	1	2	1	2	1	1	3	3	3	2	2	1	2	1	1	1	1	1	2	1
663	2	2	1	1	1	1	1	1	1	1	1	1	1	1	2	1	2	1	1	1	1	1	1	1
664	2	1	1	1	1	1	1	2	1	1	1	3	3	1	1	2	1	1	1	1	2	1	1	1
665	2	2	1	1	1	1	1	1	2	1	1	2	3	1	1	1	2	1	1	1	2	1	1	1
666	2	1	1	1	1	1	1	1	1	1	1	2	1	1	1	2	2	1	2	2	2	1	1	1
667	2	2	1	1	2	1	1	1	1	1	2	3	3	1	1	1	2	1	1	1	2	2	2	1
668	3	2	1	1	1	1	1	2	1	1	3	3	3	1	1	1	2	1	1	1	2	1	2	1
669	2	2	1	1	1	1	1	1	1	1	2	1	2	1	2	1	2	1	2	2	2	1	2	1
670	1	2	1	1	1	1	1	1	1	1	3	2	2	2	1	1	2	1	1	1	1	1	1	1
671	2	1	1	1	1	1	2	1	2	1	2	1	3	1	1	2	1	1	1	1	1	1	2	1
672	1	1	1	1	1	1	1	1	1	1	3	3	3	1	1	1	2	1	1	1	1	1	2	1
673	3	1	1	1	1	1	1	1	1	1	2	1	2	1	1	2	2	1	2	1	2	1	2	1
674	3	1	1	2	1	1	1	1	1	1	2	1	2	1	1	2	1	1	1	1	2	1	2	1
675	2	1	1	1	2	1	1	1	1	1	2	2	3	2	2	1	2	1	1	1	1	1	1	1
677	1	2	1	1	1	1	1	1	1	1	1	1	1	1	1	1	2	1	1	1	1	1	1	1
682	2	1	1	1	1	1	1	1	1	1	1	1	3	1	1	2	1	1	1	1	1	1	1	1
683	2	1	1	1	2	1	1	1	2	1	1	1	3	2	1	2	1	1	1	1	1	1	1	1
684	2	1	1	1	1	1	1	1	1	1	1	1	3	1	1	2	1	1	1	1	1	1	1	1
688	2	1	1	1	2	1	1	2	1	1	2	2	3	1	2	1	1	1	1	1	2	2	2	1
694	1	2	1	1	2	1	1	1	1	1	2	1	2	2	1	1	2	1	1	1	2	1	2	1
695	2	2	1	1	1	1	1	2	1	1	2	3	1	1	1	1	2	1	1	1	2	1	2	1
696	2	1	1	1	1	1	2	2	1	1	2	3	2	2	1	1	2	1	1	1	2	2	2	1
697	2	1	1	1	1	1	2	1	2	1	1	1	2	2	2	2	1	1	1	1	2	2	2	1
698	2	1	1	1	2	1	2	2	2	1	2	2	3	2	1	2	1	1	1	1	2	2	2	1
699	3	2	1	1	2	1	1	1	1	1	1	1	2	2	1	1	1	1	2	1	2	1	1	1
700	2	2	1	1	2	1	1	1	1	1	3	3	2	2	1	1	2	1	1	1	2	1	2	1
702	3	2	1	1	1	1	1	1	1	1	2	1	1	2	1	1	2	1	1	1	2	2	1	1
703	1	1	2	1	2	1	2	2	1	1	3	3	3	2	2	2	1	1	1	1	2	2	2	1
704	2	1	1	1	1	1	2	2	1	1	1	2	2	1	1	2	1	1	1	2	2	1	2	1
705	3	1	1	1	1	1	2	1	2	1	1	1	1	1	1	1	1	1	2	1	2	2	1	1
706	2	2	1	1	2	1	1	2	1	1	1	1	1	1	1	1	2	1	1	1	2	2	1	1
707	3	2	1	1	2	1	1	2	1	1	3	1	3	2	1	1	2	1	1	1	2	2	2	1
708	2	2	2	1	2	1	1	2	1	1	3	3	3	1	1	1	2	2	1	2	2	2	2	1
709	3	2	1	1	1	1	1	1	2	1	1	1	1	2	2	1	2	1	2	1	1	1	1	1
710	3	2	1	1	1	1	1	1	2	1	3	1	2	2	2	1	2	1	2	1	1	1	2	1
711	3	2	1	1	1	1	1	1	2	1	2	1	2	2	2	1	2	1	2	1	1	1	1	1
712	3	2	1	1	1	1	1	1	1	1	3	1	3	2	1	1	2	1	2	1	1	1	2	1
713	2	1	1	1	1	1	1	2	1	1	1	1	1	2	1	2	1	1	1	1	2	1	1	1
714	2	1	1	1	1	1	2	2	1	1	1	2	2	1	1	2	1	1	1	2	2	1	1	2
716	2	1	1	1	1	1	2	2	2	1	2	2	2	2	2	2	1	1	1	1	2	1	1	1
717	2	1	1	1	1	1	1	1	2	1	1	1	1	2	1	2	1	1	1	2	2	1	1	1
718	2	1	1	1	1	1	1	2	2	1	1	1	3	2	1	2	1	1	1	2	2	2	2	1
719	3	2	1	1	1	1	1	1	1	1	2	1	1	1	1	1	2	1	1	1	2	1	1	1
721	3	2	1	1	1	1	1	1	1	1	3	1	3	2	1	1	2	1	1	2	2	2	2	1
723	2	1	1	1	1	1	2	1	2	1	3	1	2	1	2	2	2	1	1	1	1	1	1	1
724	2	1	1	1	2	1	2	2	2	1	3	3	1	2	1	2	1	1	2	1	2	2	2	2
725	2	1	1	1	2	1	1	2	1	1	2	2	2	2	1	1	2	1	1	1	2	1	1	1
726	3	1	1	1	2	1	1	2	1	1	3	3	3	1	1	1	1	1	1	1	2	2	1	1
727	3	1	1	1	1	1	1	2	1	1	3	3	3	2	2	2	1	2	1	1	2	2	2	2
728	3	2	1	1	1	1	1	1	1	1	3	2	2	2	2	1	2	1	2	1	1	1	2	1
729	3	2	1	1	1	1	1	1	1	1	3	1	2	2	2	1	2	1	2	1	2	1	1	1
730	1	2	1	1	2	1	1	2	1	1	2	1	2	1	1	1	2	1	1	1	2	1	1	1
731	3	1	1	1	1	1	1	1	1	1	3	2	1	1	1	2	2	1	1	1	2	2	2	1
732	2	1	1	1	1	1	1	1	1	1	1	1	1	2	1	2	1	1	1	2	2	2	2	1
733	2	2	1	1	1	1	1	2	1	1	3	3	3	1	1	1	2	1	1	1	2	2	2	1
734	2	1	1	1	1	1	1	1	1	1	1	1	1	1	1	2	1	1	1	1	2	2	2	1
735	1	1	1	1	1	1	1	2	1	2	3	1	1	1	1	2	1	1	1	1	2	2	2	1
736	3	1	1	1	1	1	1	1	1	1	2	1	1	1	1	1	2	1	2	1	1	1	1	1
737	3	1	1	1	1	1	1	1	1	1	1	1	1	2	1	2	1	1	1	2	2	2	2	1
738	3	2	1	1	1	1	1	1	1	1	1	1	1	1	1	1	2	1	2	1	2	2	1	1
739	3	2	1	1	1	1	2	2	2	1	2	2	3	1	1	1	2	1	2	1	2	2	2	1
740	3	2	1	1	1	1	1	1	1	1	1	2	2	2	1	1	2	1	1	1	2	1	1	1
741	1	1	1	1	1	1	1	2	2	1	1	3	2	1	1	2	1	1	1	1	2	2	1	1
742	1	1	1	1	1	1	1	1	1	1	3	1	1	1	1	1	1	1	1	1	2	2	2	1
743	1	1	1	1	1	1	2	2	1	1	1	1	1	1	2	2	1	1	1	1	2	1	1	1
744	1	2	1	1	1	1	1	1	1	1	1	1	2	2	1	1	2	1	1	1	2	1	1	1
745	3	2	1	1	1	1	1	1	1	1	1	1	1	2	1	1	2	1	1	1	2	1	2	1
746	3	2	1	1	1	1	1	1	1	1	3	1	2	2	1	1	2	1	2	1	1	1	1	1
748	3	2	1	1	1	2	1	2	1	1	3	3	3	2	1	1	2	1	1	1	2	1	2	1
751	2	2	1	1	1	1	2	2	1	1	3	2	1	1	1	1	2	1	1	1	1	1	1	1
752	3	2	1	1	1	1	2	2	1	1	3	3	3	1	1	1	2	2	1	1	2	2	2	1
754	2	2	1	1	2	1	1	2	1	1	2	3	1	2	1	1	2	1	1	1	1	2	2	1
755	2	1	1	1	1	1	1	1	1	1	2	1	2	2	1	2	1	1	1	1	2	1	1	1
756	3	2	1	2	1	1	1	1	1	1	2	2	2	2	2	1	2	2	2	2	2	1	2	2
757	3	1	1	1	2	1	1	2	1	1	1	3	1	1	1	2	1	1	1	1	1	1	1	1
758	2	2	2	1	1	1	1	1	1	1	1	2	3	1	1	1	2	1	1	2	2	1	2	1
759	2	2	1	1	2	1	1	1	1	1	1	1	2	2	1	1	2	1	1	1	2	1	1	1
760	2	1	1	1	2	1	1	2	1	1	3	3	3	1	1	2	1	1	1	1	2	2	2	1
761	3	1	1	1	1	1	1	1	1	1	1	1	2	2	1	2	1	1	1	1	2	1	2	1
764	3	1	1	1	2	1	1	1	1	1	3	1	1	1	1	1	1	1	1	1	2	2	2	1
765	3	2	1	1	2	1	1	1	1	2	3	1	2	2	1	1	2	1	1	1	2	2	1	1
766	3	2	1	1	1	1	1	1	1	1	1	1	2	2	2	2	1	1	1	1	2	2	2	1
767	1	1	1	1	1	1	1	1	1	1	2	1	1	2	1	2	1	1	1	1	2	1	1	1
768	1	2	1	1	1	1	2	2	1	1	1	3	3	1	1	1	2	1	1	1	2	1	1	1
771	2	1	1	1	1	1	1	1	1	1	1	1	2	2	1	2	1	1	1	2	2	1	2	1
772	2	1	1	1	1	1	1	2	1	1	1	2	2	2	1	2	2	1	1	1	2	1	1	1
774	3	2	1	1	2	1	1	2	1	1	3	3	3	2	2	1	2	1	1	1	2	1	2	1
775	3	1	1	1	1	1	1	1	2	1	3	1	2	2	1	2	1	1	1	1	1	1	1	1
776	3	1	1	1	2	1	1	2	2	1	1	1	1	1	1	2	1	1	1	1	1	1	1	1
777	1	1	1	1	2	1	1	1	1	1	2	1	2	2	2	1	2	1	1	1	1	1	1	1
779	3	1	1	1	1	1	1	1	1	1	2	3	2	1	1	2	2	1	1	2	2	1	2	2
781	3	1	1	1	2	2	1	1	2	1	1	1	2	2	1	1	2	1	1	2	2	1	1	1
782	3	1	1	1	1	1	1	2	2	1	1	2	1	2	1	1	2	1	1	2	2	1	1	1
784	3	2	1	1	2	1	1	1	1	1	1	1	2	1	1	1	2	1	2	1	2	1	1	1
785	3	2	1	1	2	1	1	2	1	2	1	1	2	2	2	1	2	1	2	1	2	1	1	1
786	2	1	1	1	1	2	1	2	1	1	3	3	3	2	1	2	1	1	1	1	1	1	2	1
787	2	1	1	1	1	1	1	2	1	1	3	3	2	2	1	1	2	1	1	1	2	2	2	1
788	3	2	1	1	1	1	1	1	2	1	2	1	1	1	2	1	2	1	2	1	2	2	2	1
789	3	2	1	2	2	1	2	2	2	1	1	3	3	1	2	1	2	2	1	1	2	2	2	2
790	3	2	1	1	1	1	1	1	1	1	1	1	2	1	1	1	2	1	1	1	2	1	1	1
791	2	2	1	1	2	2	1	2	1	1	3	3	1	2	1	1	2	1	1	1	1	2	2	1
792	2	1	1	1	2	1	1	1	1	1	1	1	2	2	2	1	2	1	1	1	2	1	1	1
793	3	1	1	1	1	1	1	1	1	1	2	2	2	2	1	2	2	1	1	1	2	1	1	1
794	2	2	1	1	1	1	1	1	1	1	2	1	2	1	1	1	1	1	1	2	2	1	2	1
796	2	1	1	1	1	1	2	2	2	2	3	2	2	1	1	2	1	1	1	1	2	1	2	1
797	3	1	1	1	1	1	1	1	1	1	3	1	2	1	1	1	1	2	1	1	2	1	2	1
798	2	1	1	1	2	1	1	2	1	1	2	3	3	1	1	2	1	1	1	1	2	2	2	1
799	2	1	1	1	1	1	1	1	1	1	2	1	2	2	1	2	1	1	1	1	2	1	2	1
800	3	2	1	1	1	2	2	2	2	1	2	3	3	2	1	1	2	1	1	1	2	1	2	1
801	2	1	1	1	1	1	2	2	2	1	2	3	3	1	1	2	1	1	1	1	2	1	2	1
802	3	2	2	2	2	1	1	1	1	2	2	1	2	1	1	1	2	2	2	1	2	1	2	1
803	3	2	1	1	1	1	1	2	1	1	2	3	3	1	1	1	2	1	2	1	2	2	1	1
804	3	2	1	1	1	1	1	2	1	1	2	3	2	1	2	1	2	1	2	1	2	2	1	1
806	2	2	1	1	1	1	1	2	1	1	3	3	3	2	2	1	2	1	1	1	1	1	2	2
807	1	1	1	1	2	1	1	1	1	1	1	1	3	2	1	1	2	1	1	1	2	1	1	1
808	3	2	1	1	2	1	1	1	1	1	2	1	3	2	2	1	2	1	1	1	2	2	2	1
809	1	2	2	1	2	1	2	1	2	2	3	3	3	2	2	1	2	2	1	1	1	1	2	2
810	1	1	1	1	2	1	1	2	1	1	3	3	1	2	1	1	2	1	1	1	2	1	2	1
811	3	2	1	1	1	1	1	1	2	1	1	1	1	1	1	1	1	1	1	1	1	1	1	1
812	2	1	1	1	1	1	1	2	2	1	2	3	3	1	2	2	1	1	1	1	2	1	2	2
813	2	2	1	1	1	1	1	1	1	1	1	1	1	1	1	1	2	1	1	2	1	1	1	1
814	2	2	1	1	2	1	1	2	1	1	1	3	1	1	1	1	2	1	1	1	2	2	1	1
818	1	1	1	1	1	1	1	1	1	1	1	1	2	1	1	2	1	1	1	1	2	2	1	1
819	1	1	1	1	2	1	1	1	1	1	1	1	3	2	1	2	1	1	1	1	2	1	1	1
820	2	1	1	1	2	1	1	1	1	1	3	2	3	2	1	1	1	1	1	1	2	2	2	1
821	3	2	1	1	1	1	1	1	2	1	2	2	3	1	1	1	2	1	1	1	2	2	1	1
822	3	2	1	1	2	2	1	2	2	1	3	3	3	1	2	1	2	1	1	1	2	2	2	2
823	2	2	1	1	1	1	2	2	1	1	3	1	2	1	2	1	2	1	1	1	1	1	2	1
824	3	1	1	1	1	2	1	1	1	1	2	1	3	1	1	1	1	1	1	1	2	1	2	1
825	3	1	1	1	2	1	1	1	1	1	2	1	3	2	1	1	1	2	1	1	2	1	2	2
826	2	2	1	1	2	1	1	2	1	1	2	3	2	2	1	1	2	1	1	1	2	2	2	1
827	2	1	1	1	1	2	2	2	2	2	2	2	3	1	1	1	2	1	1	2	2	1	1	2
828	2	1	1	1	1	1	1	1	2	1	2	1	3	1	1	1	1	1	1	1	2	2	2	1
829	1	1	1	1	1	1	1	2	1	2	3	1	2	1	1	2	1	1	1	2	2	2	2	1
831	2	2	1	1	1	1	1	1	1	2	1	1	2	1	1	1	2	1	1	1	2	1	2	1
832	2	1	1	1	1	1	2	2	1	1	3	2	3	1	2	2	1	1	1	1	2	2	2	1
833	1	2	1	1	1	1	1	2	1	1	2	3	3	1	1	1	2	1	1	1	2	1	2	1
834	3	2	2	2	1	2	1	2	1	2	3	3	2	1	2	1	2	1	1	1	2	1	2	2
835	3	1	1	1	1	1	1	2	1	1	3	3	3	1	2	1	1	1	1	1	2	2	2	1
836	2	1	1	1	1	1	1	2	1	1	1	1	1	2	1	1	1	1	1	1	2	1	1	1
837	2	2	1	1	1	1	1	1	1	1	3	1	3	1	2	1	2	1	2	2	2	2	2	1
838	2	1	1	1	2	1	1	1	1	1	2	1	3	2	1	1	2	1	1	1	2	2	2	1
839	3	2	1	1	2	1	1	1	1	1	1	1	2	2	1	1	2	1	2	1	2	2	2	1
840	3	2	1	1	1	1	1	2	1	1	2	1	2	2	1	1	2	1	2	1	2	1	2	1
842	2	1	2	1	1	1	2	2	1	1	3	3	3	2	1	2	2	2	1	1	2	1	2	2
843	3	2	1	1	2	1	1	1	1	1	1	1	3	2	1	1	2	1	1	1	2	2	2	1
844	2	2	1	1	1	2	2	2	1	1	3	3	2	1	2	1	2	1	2	1	1	1	1	1
845	2	2	1	1	1	1	1	1	1	1	1	2	3	1	1	1	2	1	2	1	1	1	2	1
847	3	2	1	1	1	1	1	1	2	1	2	1	3	1	1	2	2	1	1	1	2	1	2	1
848	3	1	1	1	1	1	1	1	2	2	2	1	3	2	1	1	2	1	1	1	2	1	2	1
849	1	1	2	1	2	1	1	2	1	1	3	3	3	1	2	2	2	1	1	2	2	2	2	1
850	3	2	1	1	1	1	1	2	1	1	2	1	2	1	1	1	2	1	1	1	1	1	1	1
851	2	1	1	1	1	1	1	1	1	1	2	1	2	1	1	1	1	1	1	1	2	1	2	1
852	1	2	2	1	2	1	1	2	1	1	2	3	3	1	1	1	2	1	1	1	2	2	2	2
853	2	2	1	1	1	1	1	1	2	1	3	3	3	1	2	1	2	1	1	1	2	1	2	1
854	2	2	1	1	1	1	1	1	1	1	1	1	2	1	1	1	2	1	1	1	2	1	1	1
855	2	1	1	1	1	1	1	2	1	1	2	1	1	1	1	2	1	1	1	2	2	2	1	1
856	2	2	1	1	2	1	2	2	1	1	3	1	3	2	2	1	2	1	1	1	2	2	2	2
857	3	2	1	1	2	1	1	2	1	1	1	2	3	1	1	1	2	1	1	1	2	1	1	1
858	3	1	1	1	2	1	1	1	1	1	1	1	3	2	1	1	1	1	1	1	2	1	2	1
859	3	1	1	1	1	1	1	1	1	1	1	1	2	2	1	1	1	1	1	1	1	1	1	1
860	1	1	1	1	1	1	1	1	1	1	2	1	3	1	1	1	1	1	1	1	2	1	1	1
861	2	2	1	1	2	1	1	1	1	1	3	1	3	1	1	1	2	1	1	1	2	2	2	1
862	1	1	1	1	1	1	1	1	1	1	2	1	3	2	1	1	2	1	1	1	2	1	2	1
863	1	1	1	1	1	1	2	2	1	1	2	2	3	1	1	1	1	1	1	1	2	1	2	1
864	2	1	1	1	2	1	2	2	1	1	2	2	3	2	1	2	1	1	1	1	2	1	2	1
865	2	1	1	1	1	2	1	1	1	1	2	2	3	2	1	2	1	1	1	1	2	1	2	1
866	2	2	1	1	2	2	1	1	1	1	3	1	3	2	1	1	2	1	1	1	2	1	1	2
867	2	2	2	1	2	1	1	2	1	1	2	1	3	1	1	1	1	1	1	2	2	1	2	1
868	3	1	1	1	2	1	1	1	1	1	2	1	3	2	1	2	1	1	2	1	2	1	2	1
869	1	2	1	1	1	2	1	2	1	1	3	3	3	2	1	2	2	2	1	1	2	2	2	1
870	2	1	1	1	2	2	1	1	1	1	1	1	2	2	2	2	1	1	1	2	1	1	1	2
871	2	1	1	1	1	1	1	2	1	1	2	1	3	1	1	2	1	1	1	1	2	1	2	1
872	3	1	1	1	1	1	1	1	1	1	1	3	2	1	2	2	1	2	2	1	2	2	2	1
873	2	2	1	1	1	1	2	2	1	1	3	1	2	2	1	1	2	1	1	1	1	1	2	1
874	3	1	1	1	1	1	1	1	1	1	1	1	2	1	1	2	2	1	2	1	2	1	1	1
876	3	1	1	1	1	1	1	1	1	1	1	1	3	2	1	1	2	1	1	1	1	1	1	1
877	2	1	1	1	1	1	1	1	1	1	2	1	2	2	1	1	2	1	2	2	2	1	2	1
878	3	1	1	2	2	1	1	2	1	2	2	3	3	1	1	1	2	2	2	1	2	2	2	2
879	2	1	1	1	2	2	2	2	1	1	3	1	3	2	1	2	1	1	1	1	1	1	1	1
880	3	2	1	1	2	2	1	2	2	1	2	3	3	1	1	1	2	1	2	1	2	2	2	1
881	2	1	1	1	1	1	1	1	1	1	3	1	2	1	1	1	1	1	1	1	2	2	2	1
882	3	1	1	1	2	2	1	1	1	1	2	1	2	1	1	2	1	1	1	1	2	1	2	1
883	2	2	1	1	1	1	1	1	1	1	3	1	2	2	1	1	2	1	1	1	1	1	1	1
884	3	1	1	2	1	1	1	1	1	1	2	1	1	1	1	1	2	1	2	2	2	1	2	1
885	2	1	1	1	1	1	1	2	1	1	2	1	3	2	1	2	1	1	1	1	2	1	2	1
886	1	2	2	1	1	1	1	2	1	2	3	3	2	2	1	1	2	1	1	1	2	1	2	1
887	2	2	1	1	2	1	1	1	1	1	3	2	2	2	1	1	2	1	1	1	2	1	2	1
890	2	1	1	1	1	1	1	2	1	1	3	3	1	1	1	2	1	1	1	1	2	1	2	1
891	2	2	1	1	1	1	1	2	1	1	1	3	1	1	1	1	2	1	1	1	2	1	2	1
892	3	2	1	1	1	1	1	1	1	1	3	1	1	1	1	1	2	1	2	2	2	1	2	1
893	2	1	1	1	2	1	2	2	1	1	2	1	2	2	1	1	2	1	1	1	2	2	2	1
894	2	1	1	1	1	1	1	1	1	1	1	2	2	1	1	1	2	1	1	1	2	1	1	1
895	3	1	1	1	1	1	1	1	1	1	1	1	2	1	1	1	2	1	1	1	2	1	2	1
896	2	1	1	1	1	2	1	1	1	1	3	1	2	1	1	2	1	1	1	2	1	1	2	1
897	2	1	1	1	1	2	1	2	1	2	2	1	3	2	1	2	1	1	1	1	2	1	1	1
898	2	2	1	1	2	1	1	1	1	1	3	1	2	2	1	1	2	1	1	1	2	1	2	1
899	3	2	1	1	1	1	1	2	1	1	1	3	1	1	1	1	2	1	1	1	2	1	1	1
900	3	2	1	1	1	1	1	1	1	1	1	1	2	1	1	1	2	1	1	1	1	1	1	1
901	3	1	2	1	1	1	2	1	2	1	2	1	3	1	1	1	1	1	1	2	2	1	2	2
902	2	2	1	1	2	1	1	1	1	2	3	1	2	1	1	1	2	1	1	1	2	2	2	1
903	2	2	1	1	2	1	1	2	1	1	2	1	2	1	1	1	2	1	1	1	2	1	2	1
904	3	2	1	1	1	1	1	2	2	1	2	1	3	1	1	1	2	1	1	1	2	2	2	1
905	3	1	1	1	1	2	1	2	2	1	2	1	3	2	1	1	1	1	1	1	2	1	2	1
906	3	2	1	1	2	1	1	1	1	2	2	1	3	2	1	1	2	1	1	1	2	1	2	1
907	1	1	1	1	1	1	1	2	1	1	2	1	3	1	1	1	1	1	1	1	2	1	2	1
908	2	2	1	1	2	1	1	1	2	1	3	1	3	2	1	1	2	1	1	1	2	1	2	1
909	3	2	1	1	1	1	1	2	1	1	2	1	3	1	1	1	2	1	2	1	1	1	2	1
910	3	2	1	1	1	1	1	1	1	1	1	1	2	2	1	1	2	1	1	1	2	1	2	1
911	1	1	1	1	2	1	1	2	1	1	3	1	3	2	1	1	2	1	1	1	2	1	2	1
912	3	2	1	1	1	1	1	2	2	1	3	3	3	1	1	1	2	1	2	1	2	1	2	1
913	2	2	1	1	2	1	1	2	1	1	2	1	3	2	1	1	2	1	1	1	1	1	2	1
914	3	1	1	1	2	1	1	1	1	1	1	3	3	1	1	1	1	2	1	1	2	1	2	1
915	3	2	1	1	2	1	1	1	1	1	3	2	3	1	1	1	2	1	1	1	1	1	2	1
916	3	1	1	1	2	1	1	2	1	1	3	2	3	1	1	1	2	1	1	1	2	1	2	1
917	2	2	1	1	2	1	2	1	2	1	2	1	2	2	1	2	2	1	1	1	2	1	1	1
918	2	2	1	1	1	1	2	1	1	1	3	2	2	2	2	1	2	1	1	1	1	1	2	1
919	3	2	1	2	2	1	1	2	1	1	3	3	3	2	2	1	2	1	1	1	2	1	2	1
920	3	1	1	1	2	1	1	2	1	1	3	3	3	1	1	1	2	1	1	1	1	2	2	1
921	1	1	1	1	1	1	2	2	1	1	1	1	1	1	1	2	1	1	1	2	2	2	1	1
922	1	2	1	1	1	1	1	2	1	2	1	2	3	1	1	1	2	1	1	1	2	1	2	1
924	2	2	1	1	1	1	1	1	1	1	1	1	2	2	1	1	2	1	1	1	2	2	2	1
925	2	1	1	1	1	1	1	2	2	1	2	1	2	2	1	2	1	1	1	1	2	2	2	1
926	2	1	1	1	2	1	2	2	2	1	3	3	3	2	1	2	1	1	1	1	2	2	2	1
927	3	1	1	1	1	1	1	1	1	2	1	1	2	1	1	2	1	2	1	1	2	2	2	1
928	3	2	1	1	1	1	1	2	1	2	1	2	2	1	1	1	2	1	1	1	2	1	2	1
929	2	2	1	1	1	1	1	2	1	1	3	3	3	1	1	1	2	1	1	1	2	1	2	1
930	3	2	1	1	1	1	1	1	1	1	2	1	3	1	1	1	1	1	2	2	2	1	2	1
931	1	1	1	1	1	1	1	2	1	1	3	2	3	1	1	2	1	1	1	1	2	1	2	1
933	3	2	1	1	1	1	1	2	2	1	1	1	1	1	1	1	2	1	1	1	1	1	2	1
934	1	1	2	1	2	1	2	2	2	1	3	3	3	2	1	2	1	1	1	2	2	2	2	1
935	3	2	2	2	2	1	2	2	2	2	1	2	3	1	1	1	2	2	1	2	2	2	2	1
936	3	1	1	1	1	1	1	1	1	1	1	1	3	1	1	1	2	1	2	2	2	2	1	1
937	2	1	1	1	2	1	1	2	1	1	3	3	3	1	1	1	2	2	1	1	2	2	2	1
938	1	1	1	1	1	1	1	1	2	1	2	2	1	2	2	2	2	1	1	1	1	2	1	1
939	2	1	1	1	1	2	2	1	1	1	1	1	1	1	1	2	1	1	1	1	2	2	1	1
940	2	1	1	1	1	1	1	1	1	1	2	2	2	1	1	2	2	1	1	1	1	1	2	1
941	1	2	1	1	1	1	1	2	1	1	1	1	1	1	1	1	2	1	1	1	2	2	1	1
942	2	2	1	1	1	2	1	1	1	1	2	1	2	1	1	1	2	1	1	1	2	1	2	1
943	2	2	2	1	2	1	1	2	2	2	2	3	3	1	1	1	2	1	1	1	1	1	2	1
944	2	1	1	1	1	1	2	2	2	1	1	3	3	1	2	1	2	2	1	2	2	1	2	1
945	1	1	1	1	1	1	1	1	1	1	1	1	3	2	1	2	1	1	1	1	2	1	2	1
946	3	2	1	1	1	1	1	2	1	1	2	1	3	1	2	1	2	1	1	1	2	1	2	1
947	1	2	1	1	1	1	1	2	1	1	1	1	2	1	1	1	2	1	1	1	1	1	2	1
948	3	1	1	1	1	1	1	1	1	1	2	1	3	2	1	1	2	1	1	1	2	1	1	1
949	3	1	1	1	1	1	1	1	1	1	1	1	1	2	1	2	1	1	1	1	2	2	2	1
950	3	1	1	1	1	1	1	2	1	2	2	1	1	1	1	2	2	2	2	1	2	1	2	1
951	2	2	1	1	2	1	1	2	1	1	2	3	1	1	1	1	2	1	1	1	1	1	1	1
952	3	2	1	1	2	1	1	2	2	1	2	1	2	1	1	1	2	1	2	2	2	1	2	1
953	1	2	1	1	1	1	1	2	1	1	1	3	1	1	1	1	2	1	1	1	2	2	1	1
954	1	1	1	1	1	2	2	2	2	1	1	3	3	1	1	2	1	1	1	1	2	2	2	1
955	1	1	1	1	1	1	1	1	1	1	1	1	2	2	1	1	1	1	1	1	2	1	1	1
956	2	1	1	1	2	1	1	2	1	1	1	2	2	1	1	1	2	1	1	1	2	2	2	1
957	1	1	1	1	2	1	1	2	2	1	2	3	2	1	1	2	1	1	2	2	2	1	2	1
958	1	2	1	1	1	2	1	2	1	1	2	3	1	2	1	1	2	1	1	1	2	2	1	1
959	3	2	1	1	2	1	1	1	1	1	1	1	2	2	1	2	2	1	1	1	2	1	2	1
960	3	1	1	1	1	1	1	1	1	1	1	2	2	2	1	1	2	1	1	1	2	1	1	1
961	3	2	1	1	2	1	1	1	1	2	2	2	2	2	1	1	2	2	2	1	2	2	2	2
962	2	1	1	1	1	1	1	1	1	1	2	1	2	2	1	2	1	1	1	2	2	1	2	1
963	3	2	1	1	1	1	1	1	2	1	3	1	3	1	1	1	2	1	2	1	2	1	2	1
964	3	2	1	1	1	1	1	1	1	1	1	1	2	1	1	1	2	1	1	2	2	1	2	1
965	2	1	2	1	1	1	1	2	1	1	2	1	1	2	1	1	2	1	1	1	2	2	2	1
967	2	2	1	1	1	1	1	1	1	1	2	1	2	2	1	1	2	1	1	1	2	1	1	1
968	3	2	1	2	1	1	1	1	1	1	3	1	3	1	1	1	2	1	2	1	2	2	2	1
969	2	1	1	1	1	2	1	2	1	1	3	3	3	1	1	1	2	1	1	1	2	1	2	1
970	2	2	1	1	1	2	1	2	1	1	2	2	3	1	1	1	2	1	1	1	2	2	1	2
971	1	1	1	1	1	1	1	2	1	1	3	3	2	1	1	2	1	1	2	2	2	2	2	1
972	3	1	1	1	2	2	1	1	1	1	3	1	2	1	1	1	1	1	1	1	2	1	2	1
973	3	2	1	1	2	1	1	1	1	1	1	1	2	2	1	1	1	1	1	1	2	1	2	1
974	1	2	1	1	2	1	1	1	1	1	3	2	3	1	1	1	2	1	1	1	1	1	2	1
975	3	1	1	1	2	2	1	2	2	1	1	1	2	2	1	2	1	1	2	1	1	1	2	1
976	2	1	1	1	2	1	1	1	1	1	3	2	3	2	1	1	1	1	2	2	2	1	2	1
979	3	1	1	1	1	1	1	1	1	1	2	1	3	2	2	2	1	1	2	2	2	1	2	1
980	2	1	1	1	1	1	1	1	1	1	1	1	1	2	1	2	1	1	1	1	2	2	1	1
981	2	1	1	1	1	2	2	2	1	1	2	2	3	1	1	2	1	1	1	1	2	2	2	1
982	3	2	1	1	1	1	2	1	2	1	2	1	3	1	1	1	2	1	1	1	2	1	2	1
983	1	1	1	1	1	1	1	2	1	1	2	3	2	1	1	2	1	1	1	1	2	2	2	1
984	2	2	1	1	1	1	2	1	1	1	2	1	1	1	1	1	2	1	1	1	2	1	2	1
985	2	1	1	1	1	1	1	2	2	1	1	2	3	1	1	2	1	1	1	1	2	1	2	1
986	2	1	1	1	2	1	2	2	2	1	2	1	3	2	1	1	1	1	1	1	2	1	1	1
987	2	2	1	1	2	1	1	2	1	1	1	1	2	2	1	1	2	1	1	2	2	1	2	1
988	1	1	1	1	2	1	2	2	1	1	2	3	3	1	1	2	1	1	1	1	2	1	2	1
990	3	2	1	1	2	1	1	1	1	1	1	1	2	2	2	1	1	1	2	1	2	2	2	1
991	1	1	1	1	2	2	2	2	2	1	3	3	3	1	1	2	1	1	1	1	2	1	2	1
992	3	2	1	1	1	1	1	2	1	1	1	1	2	1	1	1	2	1	2	1	1	1	1	1
993	3	2	1	1	2	1	1	1	1	1	2	3	3	2	1	1	2	1	1	1	2	1	2	1
996	3	1	1	1	1	1	1	2	2	2	2	1	3	2	1	2	1	1	1	1	1	1	2	1
997	1	1	1	1	2	1	1	2	1	1	1	3	3	2	1	2	1	1	1	1	2	2	1	2
998	3	1	1	1	2	1	1	1	1	1	2	1	2	2	1	1	1	1	1	1	1	1	1	1
999	1	1	1	1	1	1	2	2	1	2	2	2	3	1	1	2	1	1	1	1	2	2	2	1
1000	1	1	1	1	2	1	1	2	1	1	2	1	3	2	1	2	1	1	1	2	2	1	2	1
1001	3	2	1	1	2	1	1	1	1	1	2	1	3	1	2	1	2	2	2	2	2	2	2	2
1002	2	2	1	1	1	1	2	2	1	1	1	1	3	2	1	1	2	1	1	1	2	1	1	1
1003	2	2	2	1	2	1	1	2	2	1	1	3	2	2	1	1	2	1	1	2	2	2	2	2
1004	2	2	1	1	2	1	1	2	1	1	2	2	3	2	2	1	2	1	1	1	1	1	2	1
1005	2	1	1	1	1	1	2	1	1	1	3	3	3	2	1	2	1	1	1	1	2	2	2	1
1006	2	1	1	1	1	1	1	1	1	1	2	2	3	2	1	1	2	1	1	1	1	1	2	1
1007	2	2	1	1	1	1	2	1	2	1	3	1	3	1	2	1	2	1	1	1	2	2	2	1
1008	3	2	1	1	2	1	1	1	1	1	2	2	2	1	1	1	2	1	1	2	2	2	2	1
1010	1	2	1	1	1	1	1	2	1	1	3	2	3	1	1	2	2	1	1	1	2	2	2	1
1011	2	1	2	1	1	1	1	2	1	1	2	1	2	2	1	2	2	1	1	1	2	1	2	1
1012	2	2	1	1	2	1	1	1	1	1	2	1	2	1	1	2	2	1	2	2	1	1	1	2
1014	3	1	1	1	2	1	2	2	1	1	2	3	3	2	1	2	1	1	1	1	1	1	2	2
1015	2	2	1	1	1	1	1	1	1	1	2	1	1	2	1	1	2	1	1	1	2	1	1	1
1016	3	2	1	1	1	1	1	1	1	1	1	1	1	2	1	1	2	1	2	1	1	1	2	1
1017	2	1	1	1	1	1	1	1	1	1	1	1	3	2	1	1	1	1	1	1	2	1	2	1
1018	3	2	1	1	2	2	1	1	2	1	1	1	2	1	2	1	2	1	2	2	1	2	2	1
1019	2	1	1	1	1	1	1	2	1	1	1	1	2	1	1	2	1	1	1	1	2	1	2	1
1020	3	1	1	1	2	2	1	2	1	1	3	3	2	1	1	2	1	1	1	1	1	1	1	2
1021	1	1	1	1	1	1	2	1	2	1	2	3	3	1	1	1	2	1	1	1	2	1	2	1
1023	2	2	1	1	1	1	1	2	1	1	2	1	3	2	1	1	2	1	1	2	1	1	1	1
1024	2	2	1	1	2	1	1	1	1	1	2	1	3	2	2	1	2	1	1	2	2	1	2	1
1025	2	1	1	1	1	2	2	2	1	1	3	1	3	1	1	2	1	1	1	1	2	2	2	1
1026	2	1	2	1	1	2	1	2	1	1	3	1	2	2	1	1	2	1	1	2	1	1	1	1
1027	3	2	1	1	1	1	1	1	1	1	2	1	1	1	1	1	2	1	1	1	2	2	2	1
1028	2	1	1	1	1	1	1	2	1	1	2	3	1	1	1	1	2	1	1	2	2	2	2	1
1029	3	2	1	1	2	1	1	1	2	1	3	1	3	2	1	1	2	1	1	1	2	1	2	1
1030	1	1	1	1	2	1	1	2	1	1	3	3	3	1	1	2	1	1	1	1	2	2	2	1
1031	3	2	1	1	2	1	2	1	2	1	1	2	3	1	1	1	2	1	1	1	2	1	2	1
1032	3	2	1	1	2	1	1	1	1	1	2	1	3	1	1	1	2	1	1	1	2	1	2	1
1033	1	1	1	1	1	1	1	1	1	1	1	1	3	1	1	2	2	1	1	1	1	1	2	1
1034	3	2	1	1	1	1	1	1	1	1	2	1	2	2	1	1	2	1	1	1	2	1	2	1
1035	2	1	1	1	1	1	1	2	1	1	1	1	2	2	1	1	2	1	1	2	1	1	1	1
1036	2	2	1	1	1	1	1	2	1	1	2	3	1	1	1	1	2	1	1	1	2	1	2	1
1037	3	2	2	1	1	1	1	1	1	1	2	1	2	1	2	1	2	2	2	1	2	1	2	1
1038	3	2	2	1	2	1	1	1	1	1	3	1	3	1	2	1	2	1	2	1	1	1	2	1
1039	2	1	1	1	1	2	1	2	1	1	3	3	3	2	1	2	1	1	2	1	2	1	2	1
1040	2	1	1	1	1	1	1	2	1	1	1	3	3	1	1	2	1	2	1	1	2	1	1	2
1041	2	2	1	1	1	1	1	2	1	1	2	3	2	1	1	1	2	1	1	1	2	1	2	1
1042	3	2	1	1	2	1	1	1	2	1	1	1	2	1	1	1	2	1	2	2	2	1	2	1
1050	1	1	1	1	1	1	1	2	1	1	1	3	2	1	1	1	2	1	1	1	2	1	1	1
1051	2	2	1	1	1	1	1	1	1	1	1	1	3	2	1	2	2	1	2	1	2	2	1	1
1052	3	1	1	1	2	1	1	1	1	1	3	3	2	1	1	1	2	1	2	2	2	1	2	1
1053	3	2	1	1	1	1	1	2	1	1	3	2	2	1	1	1	2	1	1	1	2	1	2	1
1054	3	2	1	1	1	1	1	1	1	1	1	1	3	2	1	1	2	1	1	1	2	1	2	1
1055	2	1	1	1	2	1	1	2	1	1	1	3	3	1	2	2	2	1	1	1	2	2	1	2
1056	3	2	1	1	2	1	1	2	2	1	2	1	3	2	1	1	2	1	1	1	2	1	2	1
1057	3	1	1	1	2	1	1	2	1	1	1	1	2	1	1	2	1	1	1	1	2	1	1	1
1058	2	2	1	1	1	1	1	2	1	1	3	1	3	2	1	1	2	1	2	1	2	1	1	1
1059	3	1	1	1	1	1	1	1	1	1	2	2	2	1	1	1	1	1	1	1	2	1	2	1
1060	3	1	1	1	1	1	1	1	1	1	1	1	3	1	1	1	2	1	1	1	2	1	2	1
1061	3	2	1	1	2	1	1	2	1	2	3	3	2	2	2	1	2	1	1	1	2	1	2	1
1062	2	1	1	1	1	1	1	1	1	1	2	1	2	1	1	1	1	1	1	2	2	1	2	1
1063	2	1	1	1	1	1	1	1	1	1	2	1	3	2	1	1	1	1	1	1	2	2	2	1
1064	3	2	1	1	1	1	2	1	2	2	1	1	3	1	1	1	1	1	2	1	2	2	1	1
1065	3	2	1	1	1	1	1	1	1	1	1	1	3	2	1	1	2	1	1	1	2	1	1	1
1068	2	1	1	1	1	1	1	2	2	1	1	1	1	1	1	2	1	1	2	1	2	2	1	1
1070	2	1	1	1	1	1	1	1	1	1	1	1	1	1	1	1	2	1	1	1	1	2	1	1
1072	2	1	1	1	2	1	2	1	1	1	3	2	3	1	1	2	1	1	1	1	2	1	2	2
1073	2	2	1	1	1	1	1	1	1	1	3	2	2	2	1	1	2	1	1	1	2	1	1	1
1074	2	2	1	1	1	1	1	1	1	1	1	1	2	1	1	1	2	1	1	1	2	1	1	1
1076	2	2	1	1	1	1	1	1	1	1	1	1	1	2	1	1	2	1	1	1	2	1	1	1
1077	1	1	1	1	1	2	1	1	1	1	3	1	2	1	1	2	1	1	1	1	2	1	2	1
1079	3	2	1	1	1	2	1	1	2	1	1	3	3	1	1	1	2	1	1	1	2	2	2	1
1080	2	2	1	1	1	1	1	1	1	1	3	3	3	1	1	1	2	1	1	1	2	2	2	1
1082	2	2	1	1	1	1	1	1	1	1	3	1	3	2	1	1	2	1	1	1	1	1	2	1
1083	2	2	1	1	1	1	1	1	1	1	3	1	3	2	1	1	2	1	1	1	1	1	2	1
1084	2	2	1	1	1	1	1	1	1	1	2	1	2	2	1	1	2	1	1	1	1	1	1	1
1085	3	2	1	1	1	1	1	1	1	1	1	1	2	2	1	1	2	1	2	2	2	1	1	1
1086	2	1	1	1	1	1	1	2	1	1	1	3	2	1	1	2	1	1	1	1	2	1	1	1
1087	3	2	2	1	1	1	1	1	1	1	3	1	3	1	2	1	2	2	2	2	2	1	2	1
1088	2	1	1	1	2	1	1	2	1	1	3	3	3	2	2	2	1	1	1	1	2	1	1	1
1089	2	2	1	1	1	1	1	1	1	2	1	1	3	1	1	1	2	1	1	1	2	2	2	1
1090	1	2	2	1	2	1	1	1	1	2	3	3	3	2	1	1	2	1	1	1	2	2	2	2
1091	2	1	1	1	1	1	1	1	2	1	3	1	3	2	1	1	1	1	1	1	2	1	1	1
1092	1	1	1	1	1	1	1	1	1	1	1	1	2	1	1	1	2	1	1	1	1	1	1	1
1093	2	1	1	1	2	1	1	1	1	1	2	2	2	2	1	2	1	1	1	1	1	1	2	1
1094	3	1	1	1	2	1	1	1	1	1	2	1	1	2	1	1	2	1	1	2	2	1	2	1
1095	2	2	1	1	1	1	1	1	1	1	1	1	2	1	1	1	2	1	1	1	2	1	1	1
1096	1	1	1	1	2	1	1	1	1	1	3	1	2	1	1	2	1	1	1	1	1	1	2	1
1098	2	1	1	1	1	1	1	1	1	1	3	1	1	1	1	2	1	1	1	1	1	1	2	1
1099	2	1	2	1	1	1	1	1	1	1	2	1	1	2	1	1	2	2	1	1	1	1	2	1
1100	1	1	1	1	2	1	1	1	1	1	2	3	3	2	1	2	1	2	1	1	2	1	1	1
1101	2	1	1	1	1	1	1	2	1	1	2	3	3	2	1	2	1	1	1	2	1	1	2	1
1102	2	1	1	2	2	1	1	1	1	1	2	1	3	1	1	1	2	2	1	1	1	1	2	1
1103	3	2	1	1	1	1	1	1	1	1	1	1	2	2	1	1	2	1	1	1	2	1	2	1
1104	3	1	1	1	1	1	1	1	1	1	1	1	2	2	2	1	1	1	1	1	1	1	1	1
1105	2	1	1	1	2	1	1	2	2	1	1	3	3	2	1	2	1	1	1	2	2	1	2	2
1106	3	2	1	1	1	1	1	1	1	1	2	1	3	2	1	1	1	1	1	1	2	1	1	1
1107	1	1	1	1	1	1	1	1	1	1	2	1	2	2	2	1	1	1	1	1	1	1	1	1
1108	3	1	1	2	2	1	1	2	1	1	2	3	3	1	2	1	2	1	2	1	2	2	2	2
1110	1	2	1	1	1	1	1	2	1	1	3	3	3	2	1	1	2	1	1	1	2	1	2	1
1111	3	2	1	1	1	2	1	2	1	1	2	3	3	1	2	1	2	1	1	1	2	1	2	1
1114	3	1	1	1	1	1	1	1	1	1	2	1	3	2	2	1	2	2	1	1	2	1	2	1
1115	3	2	1	1	1	1	1	1	1	1	2	1	1	1	1	1	2	1	1	2	1	1	1	1
1116	3	2	1	1	2	1	1	1	1	1	1	1	3	2	1	1	2	1	1	1	1	1	1	1
1117	3	2	1	1	1	2	1	1	1	1	2	1	3	1	1	1	2	1	2	1	2	1	2	1
